# Supplementary material for: Deciphering the mechanism of PSORI-CM02 in suppressing keratinocyte proliferation through the mTOR/HK2/glycolysis axis
Source: Front Pharmacol. 2023 Apr 7;14:1152347. doi: 10.3389/fphar.2023.1152347 (PMC10119413; doi:10.3389/fphar.2023.1152347)
Supplement: Supplementary file 1 [file Table2.XLSX]

## Sheet: Sheet1
Negative mode
NameEN	CompositeScore	InChIKey	SMILES	Formula	name	Class	mzmed	rtmed	VPS_1	VPS_2	VPS_3	PWE	PPS_1	PPS_2	PPS_3	QC	The conponents of PSORI-CM02 in serum
[(1S)-5-hydroxy-1-[(2S,3R,4S,5S,6R)-3,4,5-trihydroxy-6-(hydroxymethyl)oxan-2-yl]oxy-1,4a,5,7a-tetrahydrocyclopenta[c]pyran-7-yl]methyl benzoate	0.994428	LPLWWIHUJXWQSS-VIOLRBFZSA-N	O=C(OCC1=CC(O)C2C=COC(OC3OC(CO)C(O)C(O)C3O)C12)C=4C=CC=CC4	C22H26O10	M449.145T88.291	Miscellaneous	449.145	88.2909	0	0	0	1.4936e+09	1.173e+06	1.09111e+06	1.28937e+06	1.53522e+09	Yes
1-[4-hydroxy-3-(3-methylbut-2-enyl)phenyl]ethanone	0.639298	QJAPFSSVKIZTMR-UHFFFAOYSA-N	O=C(C1=CC=C(O)C(=C1)CC=C(C)C)C	C13H16O2	M203.108T308.742	Phenylpropanoids and polyketides	203.108	308.742	0	0	0	3.27023e+06	243078	272167	257449	3.46324e+06	Yes
1,7-bis(4-hydroxyphenyl)heptane-3,5-diol	0.862598	GZVIQGVWSNEONZ-UHFFFAOYSA-N	OC1=CC=C(C=C1)CCC(O)CC(O)CCC2=CC=C(O)C=C2	C19H24O4	M315.161T198.707	Phenylpropanoids and polyketides	315.161	198.707	0	0	0	886402	2.4902e+06	2.12927e+06	2.31738e+06	922688	Yes
3-hydroxybenzoic acid	0.812254	IJFXRHURBJZNAO-UHFFFAOYSA-N	O=C(O)c1cccc(O)c1	C7H6O3	M137.025T40.417	Benzene and substituted derivatives	137.025	40.4168	0	0	0	1.36644e+07	2.18195e+06	4.31045e+06	1.8151e+06	1.43393e+07	Yes
4-Nitrophenol	0.808736	BTJIUGUIPKRLHP-UHFFFAOYSA-N	OC1=CC=C(C=C1)[N+]([O-])=O	C6H5NO3	M138.020T93.889	Phenols	138.02	93.8893	0	0	0	498515	0	509585	986543	0	Yes
Chenodeoxycholic acid	0.987607	RUDATBOHQWOJDD-BSWAIDMHSA-N	O=C(O)CCC(C)C1CCC2C3C(O)CC4CC(O)CCC4(C)C3CCC12C	C24H40O4	M391.285T485.236	Terpenoids	391.285	485.236	0	0	0	139838	2.47644e+07	2.61137e+07	2.56287e+07	0	Yes
Ethyl gallate	0.918505	VFPFQHQNJCMNBZ-UHFFFAOYSA-N	CCOC(=O)C1=CC(=C(C(=C1)O)O)O	C9H10O5	M197.046T106.587	Phenols	197.046	106.587	0	0	0	4.3169e+07	255750	187008	303654	4.91113e+07	Yes
Octyl gallate	0.752561	NRPKURNSADTHLJ-UHFFFAOYSA-N	CCCCCCCCOC(=O)C1=CC(=C(C(=C1)O)O)O	C15H22O5	M281.139T309.888	Aliphatics	281.139	309.888	0	0	0	9.29035e+06	516173	530434	598760	1.54098e+07	Yes
Pechueloic Acid	0.734817	ZFHSKBJBODQVBX-AXTRIDKLSA-N	O=C(O)C(=C)C1CC2=C(C(=O)CC2C(C)CC1)C	C15H20O3	M247.134T391.784	Terpenoids	247.134	391.784	0	0	0	1.15169e+06	354132	327344	373070	1.22852e+06	Yes
Piscidic Acid	0.829823	TUODPMGCCJSJRH-UHFFFAOYSA-N	O=C(O)C(O)C(O)(C(=O)O)CC1=CC=C(O)C=C1	C11H12O7	M255.051T37.826	Phenylpropanoids and polyketides	255.051	37.8256	0	0	0	9.40348e+07	828233	931495	0	9.69094e+07	Yes
Scopoletin	0.720302	RODXRVNMMDRFIK-UHFFFAOYSA-N	O=C1OC=2C=C(O)C(OC)=CC2C=C1	C10H8O4	M191.035T171.177	Phenylpropanoids	191.035	171.177	0	0	0	4.68453e+06	514074	392731	702702	4.76791e+06	Yes
Spiculisporic acid	0.878311	TUXHHVJPGQUPCF-DYVFJYSZSA-N	CCCCCCCCCCC(C(=O)O)C1(CCC(=O)O1)C(=O)O	C17H28O6	M327.181T477.461	Miscellaneous	327.181	477.461	0	0	0	2.95646e+07	342155	482166	412176	0	Yes
Xanthyletin	0.859075	QOTBQNVNUBKJMS-UHFFFAOYSA-N	O=C1OC=2C=C3OC(C=CC3=CC2C=C1)(C)C	C14H12O3	M227.072T342.923	Phenylpropanoids	227.072	342.923	0	0	0	1.22094e+06	171130	177258	131469	1.25452e+06	Yes
(E)-5-(2,3-dimethyl-4,5,6,7-tetrahydro-1H-tricyclo[2.2.1.02,6]heptan-3-yl)-2-methylpent-2-enoic acid	1	NZSCHTYUGUVLHG-WEVVVXLNSA-N	O=C(O)C(=CCCC1(C)C2CC3C(C2)C31C)C	C15H22O2	M233.155T538.898	Terpenoids	233.155	538.898	7.17026e+06	6.63488e+06	6.91114e+06	2.9325e+06	1.57234e+07	1.5462e+07	1.57592e+07	2.90674e+06	No
4-hydroxybenzaldehyde	1	RGHHSNMVTDWUBI-UHFFFAOYSA-N	O=Cc1ccc(O)cc1	C7H6O2	M121.030T146.891	Phenols	121.03	146.891	2.90094e+07	3.23708e+07	3.66504e+07	1.68205e+07	8.46868e+07	9.24701e+07	1.05537e+08	1.81001e+07	No
5-[6-(3-hydroxy-4-methoxyphenyl)-1,3,3a,4,6,6a-hexahydrofuro[3,4-c]furan-3-yl]-2-methoxyphenol	1	VRHZMFGDDGFRLP-UHFFFAOYSA-N	OC1=CC(=CC=C1OC)C2OCC3C(OCC23)C4=CC=C(OC)C(O)=C4	C20H22O6	M357.135T371.312	Phenylpropanoids	357.135	371.312	0	0	0	162173	0	0	0	142093	No
7-hydroxy-2-[4-[(2S,3R,4S,5S,6R)-3,4,5-trihydroxy-6-(hydroxymethyl)oxan-2-yl]oxyphenyl]-2,3-dihydrochromen-4-one	1	DEMKZLAVQYISIA-UZQFATADSA-N	O=C1C2=CC=C(O)C=C2OC(C3=CC=C(OC4OC(CO)C(O)C(O)C4O)C=C3)C1	C21H22O9	M417.119T98.755	Flavonoids	417.119	98.755	0	0	0	9.49483e+06	0	0	0	9.77835e+06	No
ADONITOL	1	HEBKCHPVOIAQTA-UHFFFAOYSA-N	OCC(O)C(O)C(O)CO	C5H12O5	M151.061T575.298	Organic oxygen compounds	151.061	575.298	0	462066	0	0	724274	1.09171e+06	0	0	No
ARTEMISIN	1	LUHMMHZLDLBAKX-DBIGVJDZSA-N	O=C1C=CC2(C(=C1C)C3OC(=O)C(C)C3C(O)C2)C	C15H18O4	M261.108T149.068	Terpenoids	261.108	149.068	6.81073e+06	6.80445e+06	6.64524e+06	1.65465e+07	9.13417e+06	8.81821e+06	9.84731e+06	1.5664e+07	No
Benzoylpaeoniflorin	1	LATYEZNGPQKAIK-ZNHABTHLSA-N	CC12CC3(C4CC1(C4(C(O2)O3)COC(=O)C5=CC=CC=C5)OC6C(C(C(C(O6)COC(=O)C7=CC=CC=C7)O)O)O)O	C30H32O12	M583.182T329.394	Terpenoids	583.182	329.394	0	0	0	4.44695e+06	0	0	0	4.65197e+06	No
Bruceine A	1	LPZSTPCYWWRQFU-VILODJCFSA-N	CC1=C(C(=O)CC2(C1CC3C45C2C(C(C(C4C(C(=O)O3)OC(=O)CC(C)C)(OC5)C(=O)OC)O)O)C)O	C26H34O11	M521.202T236.126	Terpenoids	521.202	236.126	0	0	0	183917	0	0	0	238863	No
Carpachromene	1	YXOATFKTEDZPFL-UHFFFAOYSA-N	O=C1C=C(OC=2C=C3OC(C=CC3=C(O)C12)(C)C)C=4C=CC(O)=CC4	C20H16O5	M335.093T365.624	Flavonoids	335.093	365.624	0	0	0	0	0	0	0	109679	No
cirsimaritin	1	ZIIAJIWLQUVGHB-UHFFFAOYSA-N	O=C1C=C(OC=2C=C(OC)C(OC)=C(O)C12)C=3C=CC(O)=CC3	C17H14O6	M313.072T147.788	Flavonoids	313.072	147.788	0	0	0	7.75e+06	0	0	0	7.34522e+06	No
Dihydrokaempferol	1	PADQINQHPQKXNL-UHFFFAOYSA-N	OC1C(OC2=CC(O)=CC(O)=C2C1=O)C1=CC=C(O)C=C1	C15H12O6	M287.056T144.409	Flavonoids	287.056	144.409	0	0	0	3.21223e+07	0	0	0	3.50761e+07	No
Gallic acid	1	LNTHITQWFMADLM-UHFFFAOYSA-N	OC(=O)C1=CC(O)=C(O)C(O)=C1	C7H6O5	M169.014T37.136	Phenols	169.014	37.1359	0	0	0	2.23235e+08	0	0	0	2.18211e+08	No
Hederacoside C	1	RYHDIBJJJRNDSX-UHFFFAOYNA-N	CC1OC(OC2C(O)C(O)C(OCC3OC(OC(=O)C45CCC(C)(C)CC4C4=CCC6C7(C)CCC(OC8OCC(O)C(O)C8OC8OC(C)C(O)C(O)C8O)C(C)(CO)C7CCC6(C)C4(C)CC5)C(O)C(O)C3O)OC2CO)C(O)C(O)C1O	C59H96O26	M1219.609T263.205	Terpenoids	1219.61	263.205	0	0	0	1.36529e+06	0	0	0	1.45147e+06	No
Iridin	1	LNQCUTNLHUQZLR-OZJWLQQPSA-N	COC1=CC(=CC(=C1OC)O)C2=COC3=CC(=C(C(=C3C2=O)O)OC)OC4C(C(C(C(O4)CO)O)O)O	C24H26O13	M521.131T106.566	Flavonoids	521.131	106.566	0	0	0	1.48044e+08	0	0	0	1.57927e+08	No
Isofraxidin	1	HOEVRHHMDJKUMZ-UHFFFAOYSA-N	COC1=C(C(=C2C(=C1)C=CC(=O)O2)OC)O	C11H10O5	M221.046T212.663	Coumarins and derivatives	221.046	212.663	0	0	0	1.12223e+06	0	0	0	1.30798e+06	No
isosakuranetin	1	HMUJXQRRKBLVOO-UHFFFAOYNA-N	COC1=CC=C(C=C1)C1CC(=O)C2=C(O)C=C(O)C=C2O1	C16H14O5	M285.077T377.059	Flavonoids	285.077	377.059	0	0	0	553615	0	0	0	578470	No
Kaempferol-3-O-rutinoside	1	RTATXGUCZHCSNG-QHWHWDPRSA-N	CC1C(C(C(C(O1)OCC2C(C(C(C(O2)OC3=C(OC4=CC(=CC(=C4C3=O)O)O)C5=CC=C(C=C5)O)O)O)O)O)O)O	C27H30O15	M593.150T68.879	Flavonoids	593.15	68.8786	0	0	0	1.75924e+07	0	0	0	1.86254e+07	No
Orcinol gentiobioside	1	XZPNBJLXZMBECP-SKYGPZSASA-N	CC1=CC(=CC(=C1)OC2C(C(C(C(O2)COC3C(C(C(C(O3)CO)O)O)O)O)O)O)O	C19H28O12	M447.152T313.925	Phenols	447.152	313.925	0	0	0	177264	0	0	0	257605	No
Oxypaeoniflorin	1	FCHVXNVDFYXLIL-WRJNSLSBSA-N	CC12CC3(C4CC1(C4(C(O2)O3)COC(=O)C5=CC=C(C=C5)O)OC6C(C(C(C(O6)CO)O)O)O)O	C23H28O12	M495.150T67.277	Terpenoids	495.15	67.2768	0	0	0	7.48627e+07	0	0	0	7.67426e+07	No
Paeoniflorin	1	YKRGDOXKVOZESV-WRJNSLSBSA-N	CC12CC3(C4CC1(C4(C(O2)O3)COC(=O)C5=CC=CC=C5)OC6C(C(C(C(O6)CO)O)O)O)O	C23H28O11	M479.156T259.927	Terpenoids	479.156	259.927	0	0	0	2.23299e+06	0	0	0	2.24627e+06	No
Scutellarein	1	JVXZRQGOGOXCEC-UHFFFAOYSA-N	C1=CC(=CC=C1C2=CC(=O)C3=C(O2)C=C(C(=C3O)O)O)O	C15H10O6	M285.041T201.578	Flavonoids	285.041	201.578	0	0	0	6.49403e+06	0	0	0	6.85654e+06	No
Taccalonolide A	1	PTTJLTMUKRRHAT-VJAKQJMOSA-N	CC1C=C2C(C3C1C4(C(C3OC(=O)C)C5C(C(C4OC(=O)C)OC(=O)C)C6(C(CC7C(C6OC(=O)C)O7)C(=O)C5O)C)C)(C(C(=O)O2)(C)O)C	C36H46O14	M701.284T151.757	Terpenoids	701.284	151.757	0	0	0	2.51307e+07	0	0	0	2.56858e+07	No
Wikstromol	1	ZITBJWXLODLDRH-UHFFFAOYSA-N	O=C1OCC(CC2=CC=C(O)C(OC)=C2)C1(O)CC3=CC=C(O)C(OC)=C3	C20H22O7	M373.130T260.601	Phenylpropanoids	373.13	260.601	553164	0	648610	0	130580	213326	257085	164049	No
Hyperoside	0.999697	OVSQVDMCBVZWGM-DTGCRPNFSA-N	C1=CC(=C(C=C1C2=C(C(=O)C3=C(C=C(C=C3O2)O)O)OC4C(C(C(C(O4)CO)O)O)O)O)O	C21H20O12	M463.089T103.307	Flavonoids	463.089	103.307	0	0	0	5.80647e+07	0	0	0	6.20085e+07	No
picroside II	0.999608	AKNILCMFRRDTEY-NUGKWEEESA-N	O=C(OC1C2OC2(CO)C3C(OC=CC13)OC4OC(CO)C(O)C(O)C4O)C5=CC=C(O)C(OC)=C5	C23H28O13	M511.146T67.277	Iridoids	511.146	67.2768	0	0	0	4.42793e+07	0	0	0	4.5046e+07	No
[(2S,3R,4S,5S,6R)-6-[[(2R,3R,4R,5S,6R)-3,4-dihydroxy-6-(hydroxymethyl)-5-[(2S,3R,4R,5R,6S)-3,4,5-trihydroxy-6-methyloxan-2-yl]oxyoxan-2-yl]oxymethyl]-3,4,5-trihydroxyoxan-2-yl] (1S,2R,4aS,6aS,6bR,9R,10R,11R,12aR)-10,11-dihydroxy-9-(hydroxymethyl)-1,2,6a,6b,9,12a-hexamethyl-2,3,4,5,6,6a,7,8,8a,10,11,12,13,14b-tetradecahydro-1H-picene-4a-carboxylate	0.999556	WYQVAPGDARQUBT-ZKFJACKJSA-N	O=C(OC1OC(COC2OC(CO)C(OC3OC(C)C(O)C(O)C3O)C(O)C2O)C(O)C(O)C1O)C45CCC(C)C(C)C5C6=CCC7C8(C)CC(O)C(O)C(C)(CO)C8CCC7(C)C6(C)CC4	C48H78O19	M957.516T266.660	Terpenoids	957.516	266.66	3.37899e+06	3.36697e+06	3.509e+06	0	4.03592e+06	3.87349e+06	4.05325e+06	0	No
Madecassoside	0.999414	BNMGUJRJUUDLHW-UHFFFAOYNA-N	CC1CCC2(CCC3(C)C(=CCC4C5(C)CC(O)C(O)C(C)(CO)C5C(O)CC34C)C2C1C)C(=O)OC1OC(COC2OC(CO)C(OC3OC(C)C(O)C(O)C3O)C(O)C2O)C(O)C(O)C1O	C48H78O20	M973.500T245.954	Terpenoids	973.5	245.954	0	0	0	141804	0	0	0	0	No
Demethylwedelolactone	0.999303	LUTYTNLPIUCKBJ-UHFFFAOYSA-N	C1=C(C=C2C(=C1O)C3=C(C4=CC(=C(C=C4O3)O)O)C(=O)O2)O	C15H8O7	M299.020T290.603	Phenylpropanoids	299.02	290.603	0	0	0	494754	0	0	0	575360	No
Galactose	0.999256	WQZGKKKJIJFFOK-FPRJBGLDSA-N	OCC1OC(O)C(O)C(O)C1O	C6H12O6	M179.056T33.595	Carbohydrates and derivatives	179.056	33.5954	8.06559e+06	8.19767e+06	7.83943e+06	7.46002e+06	5.48896e+06	0	7.30313e+06	6.01399e+06	No
Inermin	0.998094	HUKSJTUUSUGIDC-ZBEGNZNMSA-N	OC1=CC=C2C(OCC3C4=CC=5OCOC5C=C4OC23)=C1	C16H12O5	M283.061T266.225	Flavonoids	283.061	266.225	0	0	0	265404	0	0	0	350348	No
Cholic acid	0.997843	BHQCQFFYRZLCQQ-OELDTZBJSA-N	O=C(O)CCC(C)C1CCC2C3C(O)CC4CC(O)CCC4(C)C3CC(O)C12C	C24H40O5	M407.281T395.371	Terpenoids	407.281	395.371	4.34996e+08	4.55011e+08	4.45467e+08	2.1256e+06	6.27568e+08	6.61199e+08	6.61376e+08	2.27746e+06	No
Genistein	0.997375	TZBJGXHYKVUXJN-UHFFFAOYSA-N	C1=CC(=CC=C1C2=COC3=CC(=CC(=C3C2=O)O)O)O	C15H10O5	M269.045T241.324	Flavonoids	269.045	241.324	4.32216e+07	4.60082e+07	4.51604e+07	4.22332e+06	2.56247e+07	2.43238e+07	2.52651e+07	4.55795e+06	No
Mulberroside A	0.996058	HPSWAEGGWLOOKT-VUNDNAJOSA-N	C1=CC(=C(C=C1OC2C(C(C(C(O2)CO)O)O)O)O)C=CC3=CC(=CC(=C3)OC4C(C(C(C(O4)CO)O)O)O)O	C26H32O14	M567.172T67.599	Phenols	567.172	67.5987	0	0	0	1.69578e+07	0	0	0	1.66386e+07	No
Asiatic acid	0.995924	JXSVIVRDWWRQRT-UYDOISQJSA-N	C[C@@H]1CC[C@@]2(CC[C@@]3(C(=CC[C@H]4[C@]3(CC[C@@H]5[C@@]4(C[C@H]([C@@H]([C@@]5(C)CO)O)O)C)C)[C@@H]2[C@H]1C)C)C(=O)O	C30H48O5	M487.344T507.709	Terpenoids	487.344	507.709	0	0	0	226741	0	0	0	0	No
Ginsenoside Rb2	0.994004	NODILNFGTFIURN-UHFFFAOYNA-N	CC(C)=CCCC(C)(OC1OC(COC2OCC(O)C(O)C2O)C(O)C(O)C1O)C1CCC2(C)C1C(O)CC1C3(C)CCC(OC4OC(CO)C(O)C(O)C4OC4OC(CO)C(O)C(O)C4O)C(C)(C)C3CCC21C	C53H90O22	M1077.582T332.244	Terpenoids	1077.58	332.244	0	0	0	266469	0	0	0	258561	No
1,5,9-trihydroxy-5,7,7-trimethyl-4,5a,6,8,8a,9-hexahydro-1H-azuleno[5,6-c]furan-3-one	0.993352	MWDNWQAVYQDZQI-UHFFFAOYSA-N	O=C1OC(O)C2=C1CC(O)(C)C3CC(C)(C)CC3C2O	C15H22O5	M281.139T186.263	Terpenoids	281.139	186.263	0	0	0	2.00846e+07	0	0	0	7.40211e+06	No
Aurantio-obtusin beta-D-glucoside	0.993293	LQYQYAJWKXDTHR-PHVGODQESA-N	CC1=CC2=C(C(=C1O)OC)C(=O)C3=C(C(=C(C=C3C2=O)OC4C(C(C(C(O4)CO)O)O)O)OC)O	C23H24O12	M491.121T257.342	Flavonoids	491.121	257.342	0	0	0	0	177408	0	268733	0	No
Tauroursodeoxycholic acid	0.991416	BHTRKEVKTKCXOH-LBSADWJPSA-N	CC(CCC(=O)NCCS(=O)(=O)O)C1CCC2C1(CCC3C2C(CC4C3(CCC(C4)O)C)O)C	C26H45NO6S	M498.289T344.218	Terpenoids	498.289	344.218	4.91829e+07	5.89786e+07	5.03796e+07	5.83936e+06	4.71518e+07	5.37136e+07	4.5928e+07	6.05699e+06	No
Ellagic acid	0.991352	AFSDNFLWKVMVRB-UHFFFAOYSA-N	C1=C2C3=C(C(=C1O)O)OC(=O)C4=CC(=C(C(=C43)OC2=O)O)O	C14H6O8	M301.000T163.899	Phenols	301	163.899	0	0	0	214850	0	0	0	0	No
Deoxycholic acid	0.991209	KXGVEGMKQFWNSR-LLQZFEROSA-N	CC(CCC(=O)O)C1CCC2C1(C(CC3C2CCC4C3(CCC(C4)O)C)O)C	C24H40O4	M391.285T497.774	Terpenoids	391.285	497.774	1.85667e+07	1.69881e+07	1.78832e+07	0	2.99565e+07	3.05265e+07	2.93576e+07	0	No
Ginsenoside Rf	0.990285	UZIOUZHBUYLDHW-UHFFFAOYNA-N	CC(C)=CCCC(C)(O)C1CCC2(C)C1C(O)CC1C3(C)CCC(O)C(C)(C)C3C(CC21C)OC1OC(CO)C(O)C(O)C1OC1OC(CO)C(O)C(O)C1O	C42H72O14	M799.485T290.603	Terpenoids	799.485	290.603	0	0	0	460516	0	0	0	488182	No
rosmarinic acid	0.990104	DOUMFZQKYFQNTF-WUTVXBCWSA-N	O=C(OC(C(=O)O)CC1=CC=C(O)C(O)=C1)C=CC2=CC=C(O)C(O)=C2	C18H16O8	M359.077T215.817	Phenylpropanoids	359.077	215.817	0	0	0	0	0	0	0	636027	No
Luteolin	0.990024	IQPNAANSBPBGFQ-UHFFFAOYSA-N	C1=CC(=C(C=C1C2=CC(=O)C3=C(C=C(C=C3O2)O)O)O)O	C15H10O6	M285.041T102.985	Flavonoids	285.041	102.985	0	0	0	1.16291e+08	0	0	0	1.56504e+08	No
Kaempferol	0.989819	IYRMWMYZSQPJKC-UHFFFAOYSA-N	C1=CC(=CC=C1C2=C(C(=O)C3=C(C=C(C=C3O2)O)O)O)O	C15H10O6	M285.041T183.709	Flavonoids	285.041	183.709	557135	649515	670529	0	0	0	0	0	No
Jaceosidin	0.989615	GLAAQZFBFGEBPS-UHFFFAOYSA-N	COC1=C(C=CC(=C1)C2=CC(=O)C3=C(O2)C=C(C(=C3O)OC)O)O	C17H14O7	M329.066T387.353	Flavonoids	329.066	387.353	0	0	0	203873	0	0	0	203025	No
Wogonin	0.988626	XLTFNNCXVBYBSX-UHFFFAOYSA-N	COC1=C(O)C=C(O)C2=C1OC(=CC2=O)C1=CC=CC=C1	C16H12O5	M283.061T200.006	Flavonoids	283.061	200.006	1.24119e+06	1.07971e+06	1.06637e+06	517238	603108	563077	633604	477713	No
13-HODE	0.986072	HNICUWMFWZBIFP-KDFHGORWSA-N	CCCCCC(O)C=CC=CCCCCCCCC(O)=O	C18H32O3	M295.228T559.028	Lipids	295.228	559.028	6.78858e+06	5.20938e+06	4.09656e+06	0	1.91477e+06	1.8679e+06	1.08475e+06	0	No
Citric acid	0.985769	KRKNYBCHXYNGOX-UHFFFAOYSA-N	C(C(=O)O)C(CC(=O)O)(C(=O)O)O	C6H8O7	M191.020T50.923	Carboxylic acids and derivatives	191.02	50.9231	2.09914e+07	0	0	0	2.13131e+07	2.26745e+07	0	0	No
Pinocembrin	0.985713	URFCJEUYXNAHFI-UHFFFAOYSA-N	O=C2C3=C(O)C=C(O)C=C3(OC(C1=CC=CC=C1)C2)	C15H12O4	M255.067T367.474	Flavonoids	255.067	367.474	0	0	0	2.5889e+06	0	0	0	2.76713e+06	No
Licoricesaponin G2	0.984777	WBQVRPYEEYUEBQ-UHFFFAOYNA-N	CC12CCC(C)(CC1C1=CC(=O)C3C4(C)CCC(OC5OC(C(O)C(O)C5OC5OC(C(O)C(O)C5O)C(O)=O)C(O)=O)C(C)(CO)C4CCC3(C)C1(C)CC2)C(O)=O	C42H62O17	M837.391T351.360	Terpenoids	837.391	351.36	0	0	0	1.11124e+06	0	0	0	0	No
Licoricesaponin H2	0.982535	LPLVUJXQOOQHMX-UHFFFAOYNA-N	CC1(C)C(CCC2(C)C1CCC1(C)C2C(=O)C=C2C3CC(C)(CCC3(C)CCC12C)C(O)=O)OC1OC(C(O)C(O)C1OC1OC(C(O)C(O)C1O)C(O)=O)C(O)=O	C42H62O16	M821.398T350.142	Terpenoids	821.398	350.142	0	0	0	2.34649e+07	0	0	0	2.5249e+07	No
Biochanin A	0.981473	WUADCCWRTIWANL-UHFFFAOYSA-N	COC1=CC=C(C=C1)C2=COC3=CC(=CC(=C3C2=O)O)O	C16H12O5	M283.061T315.613	Flavonoids	283.061	315.613	0	0	0	5.23751e+06	0	0	0	5.61075e+06	No
Bergaptol	0.980509	GIJHDGJRTUSBJR-UHFFFAOYSA-N	C1=CC(=O)OC2=CC3=C(C=CO3)C(=C21)O	C11H6O4	M201.019T195.397	Coumarins and derivatives	201.019	195.397	0	0	0	931291	0	0	0	1.19337e+06	No
Iristectorigenin B	0.979841	CCRPIWFQMLICCY-UHFFFAOYSA-N	COC1=C(C=CC(=C1)C2=COC3=C(C2=O)C(=C(C(=C3)O)OC)O)O	C17H14O7	M329.067T258.968	Flavonoids	329.067	258.968	464710	515075	483114	700238	0	0	0	837657	No
Ginsenoside F2	0.979826	SWIROVJVGRGSPO-UHFFFAOYNA-N	CC(C)=CCCC(C)(OC1OC(CO)C(O)C(O)C1O)C1CCC2(C)C1C(O)CC1C3(C)CCC(OC4OC(CO)C(O)C(O)C4O)C(C)(C)C3CCC21C	C42H72O13	M783.492T478.587	Terpenoids	783.492	478.587	0	0	0	305889	0	0	0	0	No
Fumaric acid	0.976224	VZCYOOQTPOCHFL-OWOJBTEDSA-N	C(=CC(=O)O)C(=O)O	C4H4O4	M115.004T33.872	Organic acids and derivatives	115.004	33.872	4.11735e+06	4.28011e+06	4.82749e+06	1.57913e+08	5.76873e+06	7.3615e+06	8.27616e+06	1.31241e+08	No
Pyrogallol	0.972792	WQGWDDDVZFFDIG-UHFFFAOYSA-N	C1=CC(=C(C(=C1)O)O)O	C6H6O3	M125.025T227.043	Phenols	125.025	227.043	0	0	0	0	0	0	0	1.25974e+06	No
Delphinidin	0.972543	JKHRCGUTYDNCLE-UHFFFAOYSA-O	Oc(c1)cc([o+1]2)c(cc(O)c2c(c3)cc(O)c(O)c(O)3)c(O)1	C15H11O7	M301.036T241.337	Tetraterpenes	301.036	241.337	405348	311837	276632	171531	0	170688	115818	196845	No
Bavachalcone	0.972237	BLZGPHNVMRXDCB-UXBLZVDNSA-N	CC(=CCC1=CC(=C(C=C1O)O)C(=O)C=CC2=CC=C(C=C2)O)C	C20H20O4	M337.145T434.467	Flavonoids	337.145	434.467	0	0	0	592397	0	0	0	663538	No
Methyl hexadecanoate	0.97122	FLIACVVOZYBSBS-UHFFFAOYSA-N	CCCCCCCCCCCCCCCC(=O)OC	C17H34O2	M315.255T521.909	Fatty Acyls	315.255	521.909	1.57718e+07	1.31007e+07	1.43469e+07	3.21832e+06	1.07903e+07	1.22441e+07	1.1203e+07	0	No
Irigenin	0.967894	TUGWPJJTQNLKCL-UHFFFAOYSA-N	COC1=CC(=CC(=C1OC)O)C2=COC3=C(C2=O)C(=C(C(=C3)O)OC)O	C18H16O8	M359.077T298.641	Flavonoids	359.077	298.641	0	0	0	640462	0	0	0	639173	No
isoimperatorin	0.963313	IGWDEVSBEKYORK-UHFFFAOYSA-N	O=C1OC=2C=C3OC=CC3=C(OCC=C(C)C)C2C=C1	C16H14O4	M269.082T401.346	Coumarins and derivatives	269.082	401.346	0	0	0	1.40168e+06	0	0	335469	1.45767e+06	No
Protocatechualdehyde	0.96316	IBGBGRVKPALMCQ-UHFFFAOYSA-N	C1=CC(=C(C=C1C=O)O)O	C7H6O3	M137.025T52.824	Phenols	137.025	52.8239	3.08341e+06	2.53797e+06	0	9.69955e+07	0	3.10843e+06	3.70783e+06	9.83746e+07	No
Caffeic Acid	0.962334	QAIPRVGONGVQAS-DUXPYHPUSA-N	O=C(O)C=CC1=CC=C(O)C(O)=C1	C9H8O4	M179.035T55.261	Phenylpropanoids	179.035	55.2607	0	0	0	2.04255e+08	0	0	0	2.02672e+08	No
Quercetin-3-O-glucuronide	0.95909	DUBCCGAQYVUYEU-UHFFFAOYSA-N	OC1C(O)C(OC2=C(OC3=CC(O)=CC(O)=C3C2=O)C2=CC=C(O)C(O)=C2)OC(C1O)C(O)=O	C21H18O13	M477.067T92.247	Flavonoids	477.067	92.2472	0	0	0	1.76159e+07	0	0	0	1.88449e+07	No
Ginsenoside Rg2	0.958414	AGBCLJAHARWNLA-UHFFFAOYNA-N	CC1OC(OC2C(O)C(O)C(CO)OC2OC2CC3(C)C(CC(O)C4C(CCC34C)C(C)(O)CCC=C(C)C)C3(C)CCC(O)C(C)(C)C23)C(O)C(O)C1O	C42H72O13	M783.490T317.291	Terpenoids	783.49	317.291	0	0	0	300858	0	0	0	301552	No
Hesperetin	0.955242	AIONOLUJZLIMTK-AWEZNQCLSA-N	COC1=C(C=C(C=C1)C2CC(=O)C3=C(C=C(C=C3O2)O)O)O	C16H14O6	M301.072T253.087	Flavonoids	301.072	253.087	0	0	0	5.02951e+06	0	0	0	5.23823e+06	No
5-Acetylsalicylic acid	0.95453	NZRDKNBIPVLNHA-UHFFFAOYSA-N	CC(=O)C1=CC(=C(C=C1)O)C(=O)O	C9H8O4	M179.035T43.592	Phenolic acids	179.035	43.592	0	0	0	9.46067e+06	0	0	0	2.81521e+07	No
2,3-bis[(4-hydroxy-3-methoxyphenyl)methyl]butane-1,4-diol	0.953639	PUETUDUXMCLALY-UHFFFAOYSA-N	COC1=CC(CC(CO)C(CO)CC2=CC=C(O)C(OC)=C2)=CC=C1O	C20H26O6	M361.166T179.371	Phenylpropanoids	361.166	179.371	0	0	0	1.25137e+07	0	0	0	1.35297e+07	No
Lauryl sulfate	0.951886	MOTZDAYCYVMXPC-UHFFFAOYSA-N	CCCCCCCCCCCCOS(=O)(=O)O	C12H26O4S	M265.149T499.030	Miscellaneous	265.149	499.03	8.09379e+06	6.62248e+06	8.70163e+06	1.17681e+06	1.68498e+07	1.48246e+07	1.5698e+07	0	No
Myricetin	0.951433	IKMDFBPHZNJCSN-UHFFFAOYSA-N	C1=C(C=C(C(=C1O)O)O)C2=C(C(=O)C3=C(C=C(C=C3O2)O)O)O	C15H10O8	M317.031T201.578	Flavonoids	317.031	201.578	0	0	0	1.17769e+06	0	0	0	1.22704e+06	No
Glycocholic acid	0.950251	RFDAIACWWDREDC-FRVQLJSFSA-N	CC(CCC(=O)NCC(=O)O)C1CCC2C1(C(CC3C2C(CC4C3(CCC(C4)O)C)O)O)C	C26H43NO6	M464.302T335.690	Terpenoids	464.302	335.69	6.13496e+07	6.75337e+07	6.38146e+07	0	1.4899e+08	1.59115e+08	1.5157e+08	0	No
Polydatin	0.944854	HSTZMXCBWJGKHG-CUYWLFDKSA-N	C1=CC(=CC=C1C=CC2=CC(=CC(=C2)OC3C(C(C(C(O3)CO)O)O)O)O)O	C20H22O8	M389.125T89.669	Phenols	389.125	89.6693	0	0	0	5.27856e+06	0	0	0	5.5261e+06	No
DIGOXIGENIN	0.941765	SHIBSTMRCDJXLN-KCZCNTNESA-N	O=C1OCC(=C1)C2CCC3(O)C4CCC5CC(O)CCC5(C)C4CC(O)C23C	C23H34O5	M389.237T702.000	Terpenoids	389.237	702	0	0	0	646175	0	0	0	583460	No
3-[(Carboxycarbonyl)amino]-L-alanine	0.941516	NEEQFPMRODQIKX-REOHCLBHSA-N	C(C(C(=O)O)N)NC(=O)C(=O)O	C5H8N2O5	M174.956T916.260	Alkaloids	174.956	916.26	6.48022e+06	6.65542e+06	6.81436e+06	6.05637e+06	5.64351e+06	6.65456e+06	6.23912e+06	6.7615e+06	No
(+)-Pinoresinol	0.938897	HGXBRUKMWQGOIE-AFHBHXEDSA-N	COC1=C(C=CC(=C1)C2C3COC(C3CO2)C4=CC(=C(C=C4)O)OC)O	C20H22O6	M357.135T302.764	Lignans	357.135	302.764	0	0	0	0	0	0	0	179252	No
Kaempferol-3-O-glucoside-7-O-rhamnoside	0.932233	JYXSWDCPHRTYGU-UHFFFAOYNA-N	CC1OC(OC2=CC(O)=C3C(=O)C(OC4OC(CO)C(O)C(O)C4O)=C(OC3=C2)C2=CC=C(O)C=C2)C(O)C(O)C1O	C27H30O15	M593.153T115.699	Flavonoids	593.153	115.699	0	0	0	1.18382e+07	0	0	0	1.29167e+07	No
[(1aS,1bS,2S,5aR,6S,6aS)-1a-(hydroxymethyl)-2-[(2S,3R,4S,5S,6R)-3,4,5-trihydroxy-6-(hydroxymethyl)oxan-2-yl]oxy-2,5a,6,6a-tetrahydro-1bH-oxireno[5,6]cyclopenta[1,3-c]pyran-6-yl] benzoate	0.924199	GOHHRVCULPSXEU-RWORTQBESA-N	O=C(OC1C2OC2(CO)C3C(OC=CC13)OC4OC(CO)C(O)C(O)C4O)C=5C=CC=CC5	C22H26O11	M465.141T72.796	Miscellaneous	465.141	72.7964	0	0	0	2.09475e+06	0	0	0	1.90998e+06	No
FA 18:1+3O	0.923376	MDIUMSLCYIJBQC-UHFFFAOYSA-N	O=C(O)CCCCCCCC(O)C=CC(O)C(O)CCCCC	C18H34O5	M329.233T315.940	Miscellaneous	329.233	315.94	1.04727e+07	9.60468e+06	1.04006e+07	4.43452e+07	3.68432e+06	4.52884e+06	4.98196e+06	4.5695e+07	No
Glutamylphenylalanine	0.922283	XHHOHZPNYFQJKL-UHFFFAOYSA-N	O=C(O)C(N)CCC(=O)NC(C(=O)O)CC1=CC=CC=C1	C14H18N2O5	M293.115T47.911	Carboxylic acids and derivatives	293.115	47.9114	7.83484e+06	7.65345e+06	8.41379e+06	2.45465e+07	7.78946e+06	8.29115e+06	8.63144e+06	2.42458e+07	No
Cauloside C	0.917007	RROGHRHLBLVQSG-UUWFFIQNSA-N	C[C@]12CC[C@@H]([C@@]([C@@H]1CC[C@@]3([C@@H]2CC=C4[C@]3(CC[C@@]5([C@H]4CC(CC5)(C)C)C(=O)O)C)C)(C)CO)O[C@H]6[C@@H]([C@H]([C@H](CO6)O)O)O[C@H]7[C@@H]([C@H]([C@@H]([C@H](O7)CO)O)O)O	C41H66O13	M811.449T294.599	Terpenoids	811.449	294.599	0	0	0	134735	0	0	0	195984	No
sweroside	0.916072	VSJGJMKGNMDJCI-ZASXJUAOSA-N	O=C1OCCC2C1=COC(OC3OC(CO)C(O)C(O)C3O)C2C=C	C16H22O9	M357.119T79.190	Terpenoids	357.119	79.1897	0	0	0	9.14097e+06	0	0	0	4.75698e+06	No
Coumaroyl Hexoside	0.914243	DSNCQKUYZOSARM-UHFFFAOYSA-N	O=C(OC1OC(CO)C(O)C(O)C1(O))C=CC2=CC=C(O)C=C2	C15H18O8	M325.093T90.160	Phenylpropanoids	325.093	90.1598	669955	619498	518488	1.06889e+06	605593	488039	0	1.00467e+06	No
6-Gingerol	0.911701	NLDDIKRKFXEWBK-AWEZNQCLSA-N	CCCCCC(CC(=O)CCC1=CC(=C(C=C1)O)OC)O	C17H26O4	M293.176T281.445	Phenols	293.176	281.445	0	0	0	0	0	0	0	163650	No
Ginsenoside Ro	0.911205	NFZYDZXHKFHPGA-UHFFFAOYNA-N	CC1(C)CCC2(CCC3(C)C(=CCC4C5(C)CCC(OC6OC(C(O)C(O)C6OC6OC(CO)C(O)C(O)C6O)C(O)=O)C(C)(C)C5CCC34C)C2C1)C(=O)OC1OC(CO)C(O)C(O)C1O	C48H76O19	M955.491T387.998	Terpenoids	955.491	387.998	0	0	0	455571	0	0	0	497518	No
Neobavaisoflavone	0.909511	OBGPEBYHGIUFBN-UHFFFAOYSA-N	CC(=CCC1=C(C=CC(=C1)C2=COC3=C(C2=O)C=CC(=C3)O)O)C	C20H18O4	M321.113T366.203	Flavonoids	321.113	366.203	0	0	0	207033	0	0	0	211276	No
Ginsenoside Re	0.903482	PWAOOJDMFUQOKB-UHFFFAOYNA-N	CC1OC(OC2C(O)C(O)C(CO)OC2OC2CC3(C)C(CC(O)C4C(CCC34C)C(C)(CCC=C(C)C)OC3OC(CO)C(O)C(O)C3O)C3(C)CCC(O)C(C)(C)C23)C(O)C(O)C1O	C48H82O18	M945.538T203.275	Terpenoids	945.538	203.275	1.60174e+06	1.66174e+06	1.67859e+06	0	1.79835e+06	2.01241e+06	1.92126e+06	0	No
Taxifolin	0.893894	CXQWRCVTCMQVQX-LSDHHAIUSA-N	C1=CC(=C(C=C1C2C(C(=O)C3=C(C=C(C=C3O2)O)O)O)O)O	C15H12O7	M303.051T128.187	Flavonoids	303.051	128.187	0	0	0	1.25398e+08	0	0	0	1.26528e+08	No
LPC 16:0	0.893394	ASWBNKHCZGQVJV-UHFFFAOYSA-N	O=C(OCC(O)COP(=O)([O-])OCC[N+](C)(C)C)CCCCCCCCCCCCCCC	C24H50NO7P	M540.330T600.745	Lipids	540.33	600.745	8.75541e+09	8.14504e+09	8.28829e+09	1.76187e+08	8.15292e+09	8.29255e+09	8.04812e+09	5.19123e+07	No
Astringin	0.893218	PERPNFLGJXUDDW-CUYWLFDKSA-N	C1=CC(=C(C=C1C=CC2=CC(=CC(=C2)OC3C(C(C(C(O3)CO)O)O)O)O)O)O	C20H22O9	M405.119T92.894	Phenols	405.119	92.8942	0	0	0	1.11337e+06	0	0	0	1.28021e+06	No
P-Anisic acid	0.89122	ZEYHEAKUIGZSGI-UHFFFAOYSA-N	O=C(O)C1=CC=C(OC)C=C1	C8H8O3	M151.040T42.475	Phenols	151.04	42.4751	1.38098e+06	1.26877e+06	0	8.62055e+06	2.13481e+06	1.28844e+06	1.95705e+06	3.45398e+06	No
Phenylpyruvic acid	0.889242	BTNMPGBKDVTSJY-UHFFFAOYSA-N	O=C(O)C(=O)CC=1C=CC=CC1	C9H8O3	M163.040T84.092	Benzenoids	163.04	84.0915	6.89363e+06	7.37465e+06	7.99652e+06	2.66705e+07	2.34719e+06	2.51681e+06	2.4716e+06	2.66109e+07	No
3',4',7-Trihydroxyflavanone	0.88638	MJBPUQUGJNAPAZ-UHFFFAOYSA-N	O=C1C2=CC=C(O)C=C2OC(C3=CC=C(O)C(O)=C3)C1	C15H12O5	M271.052T241.285	Flavonoids	271.052	241.285	750851	786727	788124	8.61617e+07	0	0	395734	9.32098e+07	No
Sebacic acid	0.886236	CXMXRPHRNRROMY-UHFFFAOYSA-N	OC(=O)CCCCCCCCC(O)=O	C10H18O4	M201.113T207.256	Fatty Acyls	201.113	207.256	4.1192e+06	4.52938e+06	5.3511e+06	5.04321e+06	8.10511e+06	8.13871e+06	8.59904e+06	5.15259e+06	No
rutamarin	0.885983	AWMHMGFGCLBSAY-UHFFFAOYSA-N	O=C1OC=2C=C3OC(CC3=CC2C=C1C(C=C)(C)C)C(OC(=O)C)(C)C	C21H24O5	M355.158T772.673	Phenylpropanoids	355.158	772.673	9.77622e+06	1.9564e+07	1.79481e+07	0	1.01185e+07	3.20507e+07	1.55936e+07	0	No
Sucrose	0.885736	CZMRCDWAGMRECN-UGDNZRGBSA-N	C(C1C(C(C(C(O1)OC2(C(C(C(O2)CO)O)O)CO)O)O)O)O	C12H22O11	M341.109T77.910	Organooxygen compounds	341.109	77.9097	0	0	0	1.32141e+07	0	0	0	1.57246e+07	No
[(1S,3R,5R,6S,8S)-3-{[(2S,3R,4S,5S,6R)-6-[(benzoyloxy)methyl]-3,4,5-trihydroxyoxan-2-yl]oxy}-6-hydroxy-8-methyl-9,10-dioxatetracyclo[4.3.1.0²,⁵.0³,⁸]decan-2-yl]methyl benzoate	0.882549	LATYEZNGPQKAIK-BRVOSZROSA-N	O=C(OCC1OC(OC23CC4C5(O)OC(OC2(C)C5)C43COC(=O)C=6C=CC=CC6)C(O)C(O)C1O)C=7C=CC=CC7	C30H32O12	M629.187T263.863	Terpenoids	629.187	263.863	0	0	0	1.642e+08	0	0	0	1.69339e+08	No
Pectolinarigenin	0.88243	GPQLHGCIAUEJQK-UHFFFAOYSA-N	COC1=CC=C(C=C1)C2=CC(=O)C3=C(O2)C=C(C(=C3O)OC)O	C17H14O6	M313.074T411.495	Flavonoids	313.074	411.495	1.15594e+06	1.13398e+06	1.17486e+06	0	429538	468008	426564	647109	No
Procyanidin B2	0.880447	XFZJEEAOWLFHDH-NFJBMHMQSA-N	C1C(C(OC2=C1C(=CC(=C2C3C(C(OC4=CC(=CC(=C34)O)O)C5=CC(=C(C=C5)O)O)O)O)O)C6=CC(=C(C=C6)O)O)O	C30H26O12	M577.132T79.283	Procyanidins	577.132	79.2832	0	0	0	9.59143e+07	0	0	0	1.00842e+08	No
cirsimarin	0.879939	RETJLKUBHXTIGH-FZFRBNDOSA-N	O=C1C=C(OC=2C=C(OC)C(OC)=C(O)C12)C=3C=CC(OC4OC(CO)C(O)C(O)C4O)=CC3	C23H24O11	M475.125T205.094	Flavonoids	475.125	205.094	0	0	0	1.74933e+07	0	0	0	1.87987e+07	No
Eurycomalactone	0.878321	OGHYZHNTIINXEO-MGBQOKOWSA-N	CC1C2C(C3C4(C(CC(=O)C3(C1C(=O)O2)C)C(=CC(=O)C4O)C)C)O	C19H24O6	M347.150T124.909	Terpenoids	347.15	124.909	0	0	0	1.99241e+06	0	0	0	1.91975e+06	No
columbianetin	0.877715	YRAQEMCYCSSHJG-UHFFFAOYSA-N	O=C1OC2=C(C=C1)C=CC=3OC(CC32)C(O)(C)C	C14H14O4	M245.082T178.061	Phenylpropanoids	245.082	178.061	0	0	0	417457	0	0	0	872580	No
Ginsenoside Rb1	0.872004	GZYPWOGIYAIIPV-UHFFFAOYNA-N	CC(C)=CCCC(C)(OC1OC(COC2OC(CO)C(O)C(O)C2O)C(O)C(O)C1O)C1CCC2(C)C1C(O)CC1C3(C)CCC(OC4OC(CO)C(O)C(O)C4OC4OC(CO)C(O)C(O)C4O)C(C)(C)C3CCC21C	C54H92O23	M1107.597T309.645	Terpenoids	1107.6	309.645	0	0	0	1.19057e+06	0	0	0	1.30046e+06	No
6,7-Dihydroxycoumarin	0.866896	ILEDWLMCKZNDJK-UHFFFAOYSA-N	OC1=CC2=C(C=CC(=O)O2)C=C1O	C9H6O4	M177.019T187.623	Phenylpropanoids	177.019	187.623	0	0	0	1.72686e+06	0	0	0	1.66207e+06	No
Coumaroyl quinic acid	0.86206	BMRSEYFENKXDIS-UHFFFAOYSA-N	O=C(OC1CC(O)(C(=O)O)CC(O)C1(O))C=CC2=CC=C(O)C=C2	C16H18O8	M337.093T218.909	Phenylpropanoids	337.093	218.909	0	0	0	525366	0	0	0	526233	No
Icariin	0.861445	TZJALUIVHRYQQB-XLRXWWTNSA-N	CC1C(C(C(C(O1)OC2=C(OC3=C(C2=O)C(=CC(=C3CC=C(C)C)OC4C(C(C(C(O4)CO)O)O)O)O)C5=CC=C(C=C5)OC)O)O)O	C33H40O15	M721.238T253.960	Flavonoids	721.238	253.96	236517	310143	315975	297685	332940	378921	348236	390068	No
Ginsenoside Rg1	0.859472	YURJSTAIMNSZAE-HHNZYBFYSA-N	CC(=CCCC(C)(C1CCC2(C1C(CC3C2(CC(C4C3(CCC(C4(C)C)O)C)OC5C(C(C(C(O5)CO)O)O)O)C)O)C)OC6C(C(C(C(O6)CO)O)O)O)C	C42H72O14	M845.490T207.321	Terpenoids	845.49	207.321	0	0	0	2.82091e+06	0	0	0	2.61881e+06	No
Complanatuside	0.859086	KKPKUPKKMALLKG-QDYVESOYSA-N	COC1=CC(=C2C(=C1)OC(=C(C2=O)OC3C(C(C(C(O3)CO)O)O)O)C4=CC=C(C=C4)OC5C(C(C(C(O5)CO)O)O)O)O	C28H32O16	M623.165T199.968	Flavonoids	623.165	199.968	0	0	0	415500	0	0	0	434166	No
(2S,3S,4S,5R,6R)-6-[[(3S,6aR,6bS,8aS,14bR)-4,4,6a,6b,11,11,14b-heptamethyl-8a-[(2S,3R,4S,5S,6R)-3,4,5-trihydroxy-6-(hydroxymethyl)oxan-2-yl]oxycarbonyl-1,2,3,4a,5,6,7,8,9,10,12,12a,14,14a-tetradecahydropicen-3-yl]oxy]-3,4,5-trihydroxyoxane-2-carboxylic acid	0.856647	YOSRLTNUOCHBEA-SNRHWUJASA-N	O=C(O)C1OC(OC2CCC3(C)C(CCC4(C)C3CC=C5C6CC(C)(C)CCC6(C(=O)OC7OC(CO)C(O)C(O)C7O)CCC54C)C2(C)C)C(O)C(O)C1O	C42H66O14	M793.438T353.375	Terpenoids	793.438	353.375	0	0	0	356216	0	0	0	322765	No
2,3',4,6-Tetrahydroxybenzophenone	0.85182	QWRYPHZJTWQLFX-UHFFFAOYSA-N	O=C(C=1C=CC=C(O)C1)C=2C(O)=CC(O)=CC2O	C13H10O5	M245.045T137.495	Xanthones	245.045	137.495	0	0	0	1.20564e+06	0	0	0	1.42824e+06	No
Gentisic acid	0.850547	WXTMDXOMEHJXQO-UHFFFAOYSA-N	C1=CC(=C(C=C1O)C(=O)O)O	C7H6O4	M153.019T73.856	Xanthones	153.019	73.856	2.70806e+06	3.59713e+06	3.05123e+06	1.69201e+07	4.09862e+06	3.43819e+06	3.65759e+06	1.84858e+07	No
Methyl eugenol	0.849948	ZYEMGPIYFIJGTP-UHFFFAOYSA-N	COC1=C(C=C(C=C1)CC=C)OC	C11H14O2	M177.056T141.103	Benzene and substituted derivatives	177.056	141.103	0	0	0	986721	0	0	0	2.7944e+06	No
2,3-DIHYDROXYBENZOATE	0.849418	GLDQAMYCGOIJDV-UHFFFAOYSA-N	C1=CC(=C(C(=C1)O)O)C(=O)O	C7H6O4	M153.019T260.247	Phenylpropanoids and polyketides	153.019	260.247	0	0	0	0	0	0	0	1.39078e+06	No
geniposide	0.846016	IBFYXTRXDNAPMM-BVTMAQQCSA-N	O=C(OC)C1=COC(OC2OC(CO)C(O)C(O)C2O)C3C(=CCC13)CO	C17H24O10	M387.128T38.505	Iridoids	387.128	38.5048	1.86902e+06	1.43896e+06	1.38828e+06	5.82009e+06	1.77345e+06	2.07586e+06	2.49593e+06	6.00639e+06	No
Icaritin	0.845401	TUUXBSASAQJECY-UHFFFAOYSA-N	CC(=CCC1=C2C(=C(C=C1O)O)C(=O)C(=C(O2)C3=CC=C(C=C3)OC)O)C	C21H20O6	M367.119T399.447	Flavonoids	367.119	399.447	0	0	0	2.73176e+06	0	0	0	2.70986e+06	No
Quercetin	0.844557	REFJWTPEDVJJIY-UHFFFAOYSA-N	Oc(c3)c(O)cc(c3)C(O1)=C(O)C(=O)c(c(O)2)c(cc(O)c2)1	C15H10O7	M301.038T207.233	Flavonoids	301.038	207.233	475275	575530	504979	2.70355e+07	1.03175e+06	1.3752e+06	1.1357e+06	2.80699e+07	No
Naringenin	0.842071	FTVWIRXFELQLPI-UHFFFAOYNA-N	OC1=CC=C(C=C1)C1CC(=O)C2=C(O)C=C(O)C=C2O1	C15H12O5	M271.062T144.043	Flavonoids	271.062	144.043	0	0	0	1.87285e+06	0	0	0	1.79868e+06	No
Ethyl caffeate	0.840875	WDKYDMULARNCIS-GQCTYLIASA-N	CCOC(=O)C=CC1=CC(=C(C=C1)O)O	C11H12O4	M207.066T227.344	Terpenoids	207.066	227.344	0	0	0	2.40585e+06	0	0	0	2.6543e+06	No
Lamiide	0.839893	VFYACENSDOLJGQ-SNONCDODSA-N	O=C(OC)C1=COC(OC2OC(CO)C(O)C(O)C2O)C3C1(O)CC(O)C3(O)C	C17H26O12	M421.136T67.277	Iridoids	421.136	67.2768	0	0	0	3.60575e+07	0	0	0	3.49555e+07	No
Abscisic acid	0.83655	JLIDBLDQVAYHNE-UHFFFAOYSA-N	CC1=CC(=O)CC(C1(C=CC(=CC(=O)O)C)O)(C)C	C15H20O4	M263.129T335.036	Sesquiterpenoids	263.129	335.036	477730	578887	500982	0	870555	942338	928979	666603	No
Aloenin	0.836281	KFJNVVJUICKJEQ-LQDZTQBFSA-N	CC1=CC(=CC(=C1C2=CC(=CC(=O)O2)OC)OC3C(C(C(C(O3)CO)O)O)O)O	C19H22O10	M409.117T126.872	Phenols	409.117	126.872	0	0	0	2.56022e+06	0	0	0	2.65859e+06	No
kojic acid	0.835599	BEJNERDRQOWKJM-UHFFFAOYSA-N	O=C1C=C(OC=C1O)CO	C6H6O4	M141.019T927.270	Organoheterocyclic compounds	141.019	927.27	0	0	0	548169	544205	0	0	0	No
Ginsenoside Rg5	0.835151	NJUXRKMKOFXMRX-UHFFFAOYNA-N	CC(C)=CCC=C(C)C1CCC2(C)C1C(O)CC1C3(C)CCC(OC4OC(CO)C(O)C(O)C4OC4OC(CO)C(O)C(O)C4O)C(C)(C)C3CCC21C	C42H70O12	M811.486T577.996	Terpenoids	811.486	577.996	0	0	0	694910	0	0	0	845043	No
alpha,beta-Dihydroresveratrol	0.834053	HITJFUSPLYBJPE-UHFFFAOYSA-N	OC1=CC=C(CCC2=CC(O)=CC(O)=C2)C=C1	C14H14O3	M229.087T190.536	Phenols	229.087	190.536	0	0	0	694617	0	0	0	751283	No
Umbelliferone	0.830144	ORHBXUUXSCNDEV-UHFFFAOYSA-N	O=C(C=2)Oc(c1)c(C2)ccc(O)1	C9H6O3	M161.024T257.627	Phenylpropanoids	161.024	257.627	0	0	0	2.81644e+07	0	0	0	2.84154e+07	No
Baicalein	0.826004	FXNFHKRTJBSTCS-UHFFFAOYSA-N	OC1=CC2=C(C(O)=C1O)C(=O)C=C(O2)C1=CC=CC=C1	C15H10O5	M269.046T283.178	Flavonoids	269.046	283.178	323013	433209	335129	0	0	0	0	0	No
Citraconic acid	0.825528	HNEGQIOMVPPMNR-IHWYPQMZSA-N	OC(=O)C=C(C)C(O)=O	C5H6O4	M129.019T182.424	Fatty Acyls	129.019	182.424	0	0	0	0	4.42648e+06	4.83302e+06	0	0	No
DL-p-Hydroxyphenyllactic acid	0.823617	JVGVDSSUAVXRDY-UHFFFAOYSA-N	OC(=O)C(O)Cc(c1)ccc(O)c1	C9H10O4	M181.051T187.946	Organic acids and derivatives	181.051	187.946	0	0	0	5.23182e+06	0	0	0	5.73235e+06	No
D-Gluconic acid	0.820572	RGHNJXZEOKUKBD-UHFFFAOYSA-N	OCC(O)C(O)C(O)C(O)C(O)=O	C6H12O7	M195.051T33.199	Organic acids and derivatives	195.051	33.1985	0	0	0	1.04066e+07	0	0	0	7.4184e+06	No
Pelargonidin-3-O-glucoside	0.819626	ABVCUBUIXWJYSE-UHFFFAOYNA-O	OCC1OC(OC2=CC3=C(O)C=C(O)C=C3[O+]=C2C2=CC=C(O)C=C2)C(O)C(O)C1O	C21H21O10	M431.100T140.903	Miscellaneous	431.1	140.903	1.16151e+06	1.22067e+06	1.28978e+06	1.19913e+07	957752	1.0891e+06	1.05699e+06	1.08505e+07	No
3,5,5-Trimethyl-4-[3-[3,4,5-trihydroxy-6-(hydroxymethyl)oxan-2-yl]oxybut-1-enyl]cyclohex-2-en-1-one	0.818185	SZOPSAFLRCYJCX-UHFFFAOYSA-N	O=C2C=C(C)C(C=CC(OC1OC(CO)C(O)C(O)C1(O))C)C(C)(C)C2	C19H30O7	M415.198T138.862	Miscellaneous	415.198	138.862	0	0	0	2.33294e+06	0	0	0	2.71108e+06	No
Medicagenic acid	0.817396	IDGXIXSKISLYAC-WNTKNEGGSA-N	CC1(CCC2(CCC3(C(=CCC4C3(CCC5C4(CC(C(C5(C)C(=O)O)O)O)C)C)C2C1)C)C(=O)O)C	C30H46O6	M501.324T370.671	Triterpenoids	501.324	370.671	0	0	0	320780	0	0	0	218484	No
Salvianolic acid C	0.817052	GCJWPRRNLSHTRY-VURDRKPISA-N	C1=CC(=C(C=C1CC(C(=O)O)OC(=O)C=CC2=C3C=C(OC3=C(C=C2)O)C4=CC(=C(C=C4)O)O)O)O	C26H20O10	M491.098T289.464	Phenylpropanoids	491.098	289.464	0	0	0	0	0	0	0	204122	No
Phloridzin	0.816177	IOUVKUPGCMBWBT-UHFFFAOYSA-N	C1=CC(=CC=C1CCC(=O)C2=C(C=C(C=C2OC3C(C(C(C(O3)CO)O)O)O)O)O)O	C21H24O10	M435.129T162.299	Flavonoids	435.129	162.299	0	0	0	1.76674e+07	0	0	102726	1.71003e+07	No
Danshensu	0.81598	PAFLSMZLRSPALU-MRVPVSSYSA-N	C1=CC(=C(C=C1CC(C(=O)O)O)O)O	C9H10O5	M197.046T148.121	Phenylpropanoids	197.046	148.121	0	0	0	1.58091e+07	0	0	0	1.53289e+07	No
8-Prenylnaringenin	0.815281	LPEPZZAVFJPLNZ-SFHVURJKSA-N	CC(=CCC1=C2C(=C(C=C1O)O)C(=O)CC(O2)C3=CC=C(C=C3)O)C	C20H20O5	M339.124T472.579	Flavonoids	339.124	472.579	0	0	0	116544	0	0	0	0	No
VERATRIC ACID	0.813648	DAUAQNGYDSHRET-UHFFFAOYSA-N	O=C(O)C1=CC=C(OC)C(OC)=C1	C9H10O4	M181.051T215.693	Benzene and substituted derivatives	181.051	215.693	0	0	0	0	779283	0	1.38811e+06	0	No
9-HOTrE	0.813123	RIGGEAZDTKMXSI-CUHSZNQNSA-N	CC\C=C/C\C=C/C=C/C(O)CCCCCCCC(O)=O	C18H30O3	M293.213T589.975	Miscellaneous	293.213	589.975	1.49771e+06	0	0	71984.5	0	0	0	0	No
alpha-Hederin	0.812813	KEOITPILCOILGM-UHFFFAOYNA-N	CC1OC(OC2C(O)C(O)COC2OC2CCC3(C)C(CCC4(C)C3CC=C3C5CC(C)(C)CCC5(CCC43C)C(O)=O)C2(C)CO)C(O)C(O)C1O	C41H66O12	M795.454T445.248	Terpenoids	795.454	445.248	0	0	0	1.40833e+06	0	0	0	1.41343e+06	No
4-Hydroxybenzoic acid	0.811128	FJKROLUGYXJWQN-UHFFFAOYSA-N	C1=CC(=CC=C1C(=O)O)O	C7H6O3	M137.025T156.012	Phenols	137.025	156.012	8.71153e+06	9.84208e+06	9.91726e+06	4.38819e+07	3.79318e+07	4.25369e+07	4.78074e+07	4.51588e+07	No
albiflorin	0.809253	QQUHMASGPODSIW-ICECTASOSA-N	O=C(OCC12C(=O)OC3(C)CC(O)C2CC31OC4OC(CO)C(O)C(O)C4O)C=5C=CC=CC5	C23H28O11	M479.162T62.751	Terpenoids	479.162	62.7506	6.8637e+06	6.70276e+06	7.80449e+06	4.74926e+08	6.92154e+06	7.17594e+06	7.78586e+06	4.95339e+08	No
picein	0.807531	GOZCEKPKECLKNO-RKQHYHRCSA-N	O=C(C1=CC=C(OC2OC(CO)C(O)C(O)C2O)C=C1)C	C14H18O7	M297.097T38.541	Phenols	297.097	38.541	689356	944887	1.03749e+06	2.91913e+06	753685	647239	766677	1.89337e+06	No
2H-Pyran-4-acetic acid, 5-carboxy-3-ethylidene-2-(beta-D-glucopyranosyloxy)-3,4-dihydro-, alpha-[2-(4-hydroxyphenyl)ethyl] ester, (2S,3Z,4S)-	0.805454	BSUNYCAAALCBNU-MONCMAELSA-N	C\C=C\1[C@@H](O\C=C(/[C@H]1CC(=O)OCCC2=CC=C(O)C=C2)C(O)=O)O[C@@H]3O[C@H](CO)[C@@H](O)[C@H](O)[C@H]3O	C24H30O12	M509.168T202.883	Miscellaneous	509.168	202.883	0	0	0	5.25488e+06	0	0	0	5.54997e+06	No
14-hydroxy-14-(hydroxymethyl)-5,9-dimethyltetracyclo[11.2.1.0¹,¹⁰.0⁴,⁹]hexadecane-5-carboxylic acid	0.803839	MRBLTWPEPGRXQN-UHFFFAOYSA-N	O=C(O)C1(C)CCCC2(C)C1CCC34CC(CCC32)C(O)(CO)C4	C20H32O4	M335.223T320.269	Terpenoids	335.223	320.269	93706.6	0	96444.3	0	627132	695913	712468	0	No
Flavanomarein	0.795471	DGGOLFCPSUVVHX-RTHJTPBESA-N	OCC(O1)C(O)C(O)C(O)C1Oc(c4)c(O)c(O2)c(c4)C(=O)CC2c(c3)cc(O)c(O)c3	C21H22O11	M449.108T103.307	Flavonoids	449.108	103.307	0	0	0	2.62736e+09	0	0	0	2.74984e+09	No
Methyl gallate	0.792889	FBSFWRHWHYMIOG-UHFFFAOYSA-N	COC(=O)C1=CC(=C(C(=C1)O)O)O	C8H8O5	M183.030T53.924	Phenols	183.03	53.9237	0	0	0	5.62261e+06	0	0	0	5.41871e+06	No
Dihydroartemisinin	0.791793	BJDCWCLMFKKGEE-KXTPALSWSA-N	CC1CCC2C(C(OC3C24C1CCC(O3)(OO4)C)O)C	C15H24O5	M283.156T285.785	Terpenoids	283.156	285.785	0	0	0	0	0	0	0	261918	No
DIBOA + O-Hex	0.791671	OUSLYTBGQGKTME-UHFFFAOYSA-N	O=C2N(O)C3=CC=CC=C3(OC2(OC1OC(CO)C(O)C(O)C1(O)))	C14H17NO9	M342.081T73.439	Organooxygen compounds	342.081	73.4389	0	0	0	1.18265e+06	0	0	0	1.06125e+06	No
(2R,3S,4S,5R,6R)-2-(hydroxymethyl)-6-[(E)-3-(4-hydroxyphenyl)prop-2-enoxy]oxane-3,4,5-triol	0.791481	CNNXMGXBAZQZDE-HHMSBIESSA-N	OC1=CC=C(C=C1)C=CCOC2OC(CO)C(O)C(O)C2O	C15H20O7	M311.114T70.162	Miscellaneous	311.114	70.1616	0	0	0	2.52076e+07	0	0	0	2.77713e+07	No
Glyceric acid	0.79112	RBNPOMFGQQGHHO-UHFFFAOYSA-N	C(C(C(=O)O)O)O	C3H6O4	M105.019T33.267	Carbohydrates and derivatives	105.019	33.2668	5.74205e+06	5.4265e+06	4.93963e+06	4.45826e+06	5.70099e+06	5.50175e+06	6.17814e+06	3.04143e+06	No
Soybean saponin fraction B1	0.790168	PTDAHAWQAGSZDD-UHFFFAOYNA-N	CC1OC(OC2C(O)C(O)C(CO)OC2OC2C(O)C(O)C(OC2OC2CCC3(C)C(CCC4(C)C3CC=C3C5CC(C)(C)CC(O)C5(C)CCC43C)C2(C)CO)C(O)=O)C(O)C(O)C1O	C48H78O18	M987.507T386.203	Terpenoids	987.507	386.203	0	1.48209e+06	1.48432e+06	199409	1.87291e+06	1.58064e+06	1.67318e+06	0	No
Atractylenolide III	0.789801	FBMORZZOJSDNRQ-UHFFFAOYNA-N	CC1=C2CC3C(=C)CCCC3(C)CC2(O)OC1=O	C15H20O3	M247.134T262.582	Sesquiterpenoids	247.134	262.582	125650	94489.3	0	0	109516	0	0	0	No
verproside	0.786519	DBUOUVZMYWYRRI-YWEKDMGLSA-N	O=C(OC1C2OC2(CO)C3C(OC=CC13)OC4OC(CO)C(O)C(O)C4O)C5=CC=C(O)C(O)=C5	C22H26O13	M497.129T41.025	Miscellaneous	497.129	41.0252	544080	0	430675	6.20721e+06	0	0	0	6.04566e+06	No
Sorbose	0.786117	BJHIKXHVCXFQLS-OTWZMJIISA-N	O=C(CO)C(O)C(O)C(O)CO	C6H12O6	M179.056T179.645	Benzene and substituted derivatives	179.056	179.645	0	0	0	0	0	0	0	586379	No
Oleanane -2H, +1O, 1COOH, O-HexA-HexA	0.784959	BCNKILSUUHWRTG-UHFFFAOYSA-N	O=C(O)C7OC(OC1C(OC(C(=O)O)C(O)C1(O))OC6CCC5(C)(C(CCC3(C)(C5(CC=C2C4CC(C(=O)O)(C)CCC4(C)(CCC23(C)))))C6(C)(C)))C(O)C(O)C7(O)	C42H64O15	M807.417T357.225	Terpenoids	807.417	357.225	0	0	0	109186	0	0	0	133747	No
(9E)-11a-hydroxy-3,6,10-trimethyl-6,7,8,11-tetrahydro-4H-cyclodeca[b]furan-2,5-dione	0.783416	SCOXWKWLFRIELY-WEVVVXLNSA-N	O=C1OC2(O)C(=C1C)CC(=O)C(C)CCC=C(C)C2	C15H20O4	M263.129T290.070	Miscellaneous	263.129	290.07	178038	0	0	2.08472e+07	266380	0	0	2.14883e+07	No
Phenylethanol + Hex-Pen	0.7833	GZSQKOFXMZDKPV-UHFFFAOYSA-N	OCC3(O)(COC(OCC2OC(OCCC1=CC=CC=C1)C(O)C(O)C2(O))C3(O))	C19H28O10	M461.166T61.435	Miscellaneous	461.166	61.4354	0	0	0	6.02353e+06	0	0	0	6.65629e+06	No
Aconitic Acid	0.783048	GTZCVFVGUGFEME-IWQZZHSRSA-N	O=C(O)C=C(C(=O)O)CC(=O)O	C6H6O6	M173.009T36.537	Organic acids and derivatives	173.009	36.5374	4.31105e+07	4.097e+07	0	2.07913e+08	0	0	0	1.92655e+08	No
Daidzein-8-C-glucoside	0.781035	HKEAFJYKMMKDOR-UHFFFAOYSA-N	OCC1OC(C(O)C(O)C1O)C1=C(O)C=CC2=C1OC=C(C2=O)C1=CC=C(O)C=C1	C21H20O9	M415.104T45.549	Flavonoids	415.104	45.549	0	0	0	2.01178e+07	0	0	0	1.92269e+07	No
Maleic acid	0.780517	VZCYOOQTPOCHFL-UPHRSURJSA-N	OC(=O)C=CC(O)=O	C4H4O4	M115.004T77.167	Organic acids and derivatives	115.004	77.1667	1.59427e+07	1.46201e+07	1.65709e+07	0	2.57083e+07	2.53183e+07	2.73018e+07	0	No
4-[2-(2,6-dimethoxy-4-prop-2-enylphenoxy)-1-hydroxypropyl]-2-methoxyphenol	0.773172	ULZFTGWWPHYLGI-UHFFFAOYSA-N	OC1=CC=C(C=C1OC)C(O)C(OC2=C(OC)C=C(C=C2OC)CC=C)C	C21H26O6	M373.166T247.558	Miscellaneous	373.166	247.558	0	0	0	105069	0	0	0	348930	No
D-(+)-Malic acid	0.771522	BJEPYKJPYRNKOW-UWTATZPHSA-N	C(C(C(=O)O)O)C(=O)O	C4H6O5	M133.014T78.545	Hydroxy acids and derivatives（羟基酸及其衍生物类）	133.014	78.5447	0	0	0	0	0	0	0	3.21885e+07	No
Apigenin-7-O-glucoside	0.769109	KMOUJOKENFFTPU-QNDFHXLGSA-N	C1=CC(=CC=C1C2=CC(=O)C3=C(C=C(C=C3O2)O[C@H]4[C@@H]([C@H]([C@@H]([C@H](O4)CO)O)O)O)O)O	C21H20O10	M431.099T101.338	Flavonoids	431.099	101.338	1.34843e+06	1.38158e+06	1.091e+06	1.83107e+06	1.06588e+06	1.2197e+06	1.1423e+06	1.87464e+06	No
Ginsenoside F3	0.767464	HJRVLGWTJSLQIG-UHFFFAOYNA-N	CC(C)=CCCC(C)(OC1OC(COC2OCC(O)C(O)C2O)C(O)C(O)C1O)C1CCC2(C)C1C(O)CC1C3(C)CCC(O)C(C)(C)C3C(O)CC21C	C41H70O13	M815.482T318.595	Terpenoids	815.482	318.595	0	0	0	0	0	0	0	140818	No
(1S,4aR,6aS,6bR,9R,10R,11R,12aR,14bS)-1,10,11-trihydroxy-9-(hydroxymethyl)-2,2,6a,6b,9,12a-hexamethyl-1,3,4,5,6,6a,7,8,8a,10,11,12,13,14b-tetradecahydropicene-4a-carboxylic acid	0.767197	IFIQVSCCFRXSJV-ZIZFEDMCSA-N	O=C(O)C12CCC3(C(=CCC4C5(C)CC(O)C(O)C(C)(CO)C5CCC43C)C2C(O)C(C)(C)CC1)C	C30H48O6	M503.338T348.069	Terpenoids	503.338	348.069	0	0	0	121510	0	0	0	0	No
3,4,5-Trihydroxystilbene	0.766095	LUKBXSAWLPMMSZ-UHFFFAOYSA-N	OC1=CC=C(C=CC2=CC(O)=CC(O)=C2)C=C1	C14H12O3	M227.072T230.796	Phenols	227.072	230.796	0	0	0	3.68049e+06	0	0	0	4.00026e+06	No
L-(+)-Rhamnose Monohydrate	0.762982	SHZGCJCMOBCMKK-JFNONXLTSA-N	CC1C(C(C(C(O1)O)O)O)O	C6H12O5	M163.062T144.157	Organic oxygen compounds	163.062	144.157	0	0	0	0	0	0	0	453526	No
Hispidulin	0.759034	IHFBPDAQLQOCBX-UHFFFAOYSA-N	COC1=C(C2=C(C=C1O)OC(=CC2=O)C3=CC=C(C=C3)O)O	C16H12O6	M299.057T256.045	Flavonoids	299.057	256.045	0	107588	0	3.40119e+06	0	0	83369.8	3.17521e+06	No
Zizyberanalic acid	0.758417	SLWCVFLNZDOMEZ-UHFFFAOYSA-N	O=C(O)C7OC(OC1C(OC(C(=O)O)C(O)C1(O))OC3CCC4(C)(C5CC=C2C6CC(C(=O)O)(C)CCC6(C)(CCC2(C)C5(C)(CCC4(C3(C)(CO))))))C(O)C(O)C7(O)	C42H64O16	M823.416T395.414	Terpenoids	823.416	395.414	0	0	0	0	0	0	0	604652	No
Methyl 4-hydroxycinnamate	0.757982	NITWSHWHQAQBAW-QPJJXVBHSA-N	COC(=O)C=CC1=CC=C(C=C1)O	C10H10O3	M177.056T180.291	Phenylpropanoids	177.056	180.291	0	0	0	0	0	0	0	688742	No
syringaresinol	0.755688	KOWMJRJXZMEZLD-VGBAVMOLSA-N	OC1=C(OC)C=C(C=C1OC)C2OCC3C(OCC23)C4=CC(OC)=C(O)C(OC)=C4	C22H26O8	M417.153T359.230	Phenylpropanoids	417.153	359.23	0	0	0	0	0	0	0	155047	No
(-)-12-hydroxyjasmonic acid	0.755449	RZGFUGXQKMEMOO-BSANDHCLSA-N	O=C(O)CC1CCC(=O)C1CC=CCCO	C12H18O4	M225.113T118.715	Jasmonic acid	225.113	118.715	0	0	0	393462	0	0	0	0	No
rhodioloside	0.754889	ILRCGYURZSFMEG-RKQHYHRCSA-N	OC1=CC=C(C=C1)CCOC2OC(CO)C(O)C(O)C2O	C14H20O7	M299.114T49.720	Phenols	299.114	49.7198	0	0	0	0	0	0	0	2.16691e+06	No
3-METHYGLUTARIC ACID	0.75475	XJMMNTGIMDZPMU-UHFFFAOYSA-N	O=C(O)CC(C)CC(=O)O	C6H10O4	M145.052T144.157	Fatty Acyls	145.052	144.157	0	0	0	0	0	0	0	259830	No
methyl (1S)-7-hydroxy-7-methyl-1-[(2S,3R,4S,5S,6R)-3,4,5-trihydroxy-6-(hydroxymethyl)oxan-2-yl]oxy-4a,5,6,7a-tetrahydro-1H-cyclopenta[c]pyran-4-carboxylate	0.754499	XBGJTRDIWPEIMG-YVAUHRMASA-N	O=C(OC)C1=COC(OC2OC(CO)C(O)C(O)C2O)C3C1CCC3(O)C	C17H26O10	M389.145T42.341	Terpenoids	389.145	42.3406	0	0	0	5.43158e+07	0	0	0	5.59847e+07	No
(20R)-Ginsenoside Rh1	0.749477	RAQNTCRNSXYLAH-PQYWRUIPSA-N	CC(=CCCC(C)(C1CCC2(C1C(CC3C2(CC(C4C3(CCC(C4(C)C)O)C)OC5C(C(C(C(O5)CO)O)O)O)C)O)C)O)C	C36H62O9	M683.437T321.889	Terpenoids	683.437	321.889	0	0	0	5.35368e+06	0	0	0	4.06552e+06	No
Eupatilin	0.747963	DRRWBCNQOKKKOL-UHFFFAOYSA-N	COC1=C(C=C(C=C1)C2=CC(=O)C3=C(O2)C=C(C(=C3O)OC)O)OC	C18H16O7	M343.085T400.611	Flavonoids	343.085	400.611	0	99998.3	104299	709146	125262	231490	234120	706719	No
5,9-dihydroxy-5,7,7-trimethyl-4,5a,6,8,8a,9-hexahydro-1H-azuleno[5,6-c]furan-3-one	0.744059	UUZWMJQAEYBHAO-UHFFFAOYSA-N	O=C1OCC2=C1CC(O)(C)C3CC(C)(C)CC3C2O	C15H22O4	M265.145T329.065	Terpenoids	265.145	329.065	0	0	0	1.0173e+06	0	0	0	1.13433e+06	No
Kawain	0.74367	XEAQIWGXBXCYFX-GUOLPTJISA-N	O=C1OC(C=CC=2C=CC=CC2)CC(OC)=C1	C14H14O3	M229.086T391.083	Phenols	229.086	391.083	0	80014	0	141941	0	0	0	176585	No
S-(-)-Carbidopa	0.741977	TZFNLOMSOLWIDK-JTQLQIEISA-N	CC(CC1=CC(=C(C=C1)O)O)(C(=O)O)NN	C10H14N2O4	M225.090T902.552	Alkaloids	225.09	902.552	3.22865e+07	3.70103e+07	5.09266e+07	7.42191e+07	4.00296e+07	2.95975e+07	3.90931e+07	5.89197e+07	No
Oxyresveratrol	0.741662	PDHAOJSHSJQANO-OWOJBTEDSA-N	C1=CC(=C(C=C1O)O)C=CC2=CC(=CC(=C2)O)O	C14H12O4	M243.070T254.372	Phenols	243.07	254.372	181095	200178	179175	0	237921	227354	249969	571682	No
beta-D-Fructofuranosyl 6-O-(4-hydroxybenzoyl)-alpha-D-glucopyranoside	0.737331	CDTIMEVVBBGLIF-OVUASUNJSA-N	OC[C@H]1O[C@@](CO)(O[C@H]2O[C@H](COC(=O)C3=CC=C(O)C=C3)[C@@H](O)[C@H](O)[C@H]2O)[C@@H](O)[C@@H]1O	C19H26O13	M461.130T42.370	Phenylpropanoids and polyketides	461.13	42.3702	0	0	0	7.09475e+06	0	0	0	5.97071e+06	No
9-Hydroxy-10,12,15-octadecatrienoic acid	0.735983	RIGGEAZDTKMXSI-UHFFFAOYSA-N	O=C(O)CCCCCCCC(O)C=CC=CCC=CCC	C18H30O3	M293.213T608.604	Miscellaneous	293.213	608.604	4.12281e+06	3.24813e+06	3.79422e+06	0	3.10144e+06	3.18039e+06	2.42919e+06	0	No
DL-beta-Hydroxybutyric acid	0.73319	WHBMMWSBFZVSSR-UHFFFAOYSA-N	CC(O)CC(O)=O	C4H8O3	M103.040T37.855	Fatty Acyls	103.04	37.8553	5.44817e+07	5.47555e+07	5.96999e+07	0	3.89899e+07	3.60608e+07	3.88206e+07	0	No
Usnic acid	0.733109	CUCUKLJLRRAKFN-UHFFFAOYSA-N	CC1=C(C(=C2C(=C1O)C3(C(=CC(=O)C(C3=O)C(=O)C)O2)C)C(=O)C)O	C18H16O7	M343.081T348.167	Phenols	343.081	348.167	0	0	0	0	236955	211981	214912	414164	No
Isoginkgetin	0.731688	HUOOMAOYXQFIDQ-UHFFFAOYSA-N	COC1=CC=C(C=C1)C2=CC(=O)C3=C(O2)C(=C(C=C3O)O)C4=C(C=CC(=C4)C5=CC(=O)C6=C(C=C(C=C6O5)O)O)OC	C32H22O10	M565.114T491.218	Flavonoids	565.114	491.218	1.12552e+06	970173	862124	776523	947782	1.04377e+06	1.07442e+06	0	No
Quercetin-3-D-xyloside	0.728448	PZZRDJXEMZMZFD-BWYUNELBSA-N	Oc(c4)c(O)cc(c4)C(O1)=C(OC(O3)C(O)C(O)C(O)C3)C(=O)c(c(O)2)c(cc(O)c2)1	C20H18O11	M433.077T118.340	Flavonoids	433.077	118.34	0	0	0	1.29267e+06	0	0	0	1.36809e+06	No
Bayogenin base + O-Hex-Hex	0.727779	GQPGGSOQFNPVJI-UHFFFAOYSA-N	O=C(O)C57(CCC(C)(C)CC7(C4=CCC3C6(C)(CC(O)C(OC2OC(CO)C(OC1OC(CO)C(O)C(O)C1(O))C(O)C2(O))C(C)(CO)C6(CCC3(C)C4(C)CC5))))	C42H68O15	M857.440T168.764	Terpenoids	857.44	168.764	0	0	0	1.36952e+06	0	0	0	1.63763e+06	No
Sciadopitysin	0.727536	YCXRBCHEOFVYEN-UHFFFAOYSA-N	COC1=CC=C(C=C1)C2=CC(=O)C3=C(O2)C(=C(C=C3O)O)C4=C(C=CC(=C4)C5=CC(=O)C6=C(C=C(C=C6O5)OC)O)OC	C33H24O10	M579.131T542.782	Flavonoids	579.131	542.782	3.92126e+06	3.25659e+06	3.14981e+06	2.75318e+06	3.94842e+06	4.32193e+06	3.83867e+06	0	No
Scutellarin	0.727505	DJSISFGPUUYILV-ZFORQUDYSA-N	C1=CC(=CC=C1C2=CC(=O)C3=C(C(=C(C=C3O2)OC4C(C(C(C(O4)C(=O)O)O)O)O)O)O)O	C21H18O12	M461.074T137.886	Flavonoids	461.074	137.886	1.84585e+06	1.82889e+06	2.07556e+06	3.80218e+06	7.49454e+06	8.14039e+06	8.2469e+06	1.61876e+07	No
dihydroferulic acid	0.726794	BOLQJTPHPSDZHR-UHFFFAOYSA-N	O=C(O)CCC1=CC=C(O)C(OC)=C1	C10H12O4	M195.065T105.816	Phenylpropanoids and polyketides	195.065	105.816	458465	0	411158	0	659775	292342	503027	5.91528e+06	No
Schaftoside	0.72658	MMDUKUSNQNWVET-WMRYYKKOSA-N	C1C(C(C(C(O1)C2=C3C(=C(C(=C2O)C4C(C(C(C(O4)CO)O)O)O)O)C(=O)C=C(O3)C5=CC=C(C=C5)O)O)O)O	C26H28O14	M563.140T88.870	Flavonoids	563.14	88.8697	216202	263735	245174	0	231902	251520	296391	0	No
Quillaic acid	0.726315	MQUFAARYGOUYEV-UAWZMHPWSA-N	CC1(CCC2(C(C1)C3=CCC4C5(CCC(C(C5CCC4(C3(CC2O)C)C)(C)C=O)O)C)C(=O)O)C	C30H46O5	M485.327T519.289	Terpenoids	485.327	519.289	0	156567	226570	0	0	0	0	0	No
FA 18:1+1O	0.721467	WBHHMMIMDMUBKC-UHFFFAOYSA-N	O=C(O)CCCCCCCC=CCC(O)CCCCCC	C18H34O3	M297.243T585.108	Miscellaneous	297.243	585.108	1.35221e+07	1.10019e+07	1.16396e+07	334508	5.45155e+06	6.00872e+06	5.32022e+06	317047	No
skullcapflavone II	0.721332	GMQFOKBGMKVUQZ-UHFFFAOYSA-N	O=C1C=C(OC2=C(OC)C(OC)=C(OC)C(O)=C12)C=3C(O)=CC=CC3OC	C19H18O8	M373.097T203.609	Flavonoids	373.097	203.609	659741	754929	647956	5.35128e+06	534347	483383	533283	5.57422e+06	No
Propyl gallate	0.717158	ZTHYODDOHIVTJV-UHFFFAOYSA-N	CCCOC(=O)C1=CC(=C(C(=C1)O)O)O	C10H12O5	M211.062T263.563	Phenols	211.062	263.563	0	0	0	165696	0	0	0	0	No
Pentose-Hexose + C10H17	0.715911	IEGFOTASSBZIBZ-UHFFFAOYSA-N	OC2COC(OCC1OC(OCC=C(C)CCC=C(C)C)C(O)C(O)C1(O))C(O)C2(O)	C21H36O10	M493.228T218.624	Miscellaneous	493.228	218.624	0	0	0	3.67198e+07	0	0	0	3.65451e+07	No
Glabranine	0.715091	DAWSYIQAGQMLFS-UHFFFAOYSA-N	CC(=CCC1=C(C=C(C2=C1OC(CC2=O)C3=CC=CC=C3)O)O)C	C20H20O4	M323.129T390.930	Flavonoids	323.129	390.93	0	0	0	142542	0	0	0	214346	No
16-Hydroxyhexadecanoic acid	0.714971	UGAGPNKCDRTDHP-UHFFFAOYSA-N	OCCCCCCCCCCCCCCCC(O)=O	C16H32O3	M271.228T612.540	Fatty Acyls	271.228	612.54	0	0	1.0841e+06	0	769616	410882	0	0	No
4-Hydroxyphenylacetic acid	0.713542	XQXPVVBIMDBYFF-UHFFFAOYSA-N	O=C(O)CC1=CC=C(O)C=C1	C8H8O3	M151.040T85.971	Phenols	151.04	85.9706	1.28887e+06	1.57161e+06	1.57479e+06	4.03938e+06	1.17465e+06	1.19372e+06	0	4.02251e+06	No
Methylsuccinic acid	0.713314	WXUAQHNMJWJLTG-UHFFFAOYSA-N	O=C(O)CC(C(=O)O)C	C5H8O4	M131.036T750.538	Fatty acids	131.036	750.538	0	2.93665e+07	2.48004e+07	3.19516e+07	4.09267e+07	0	0	2.16832e+07	No
3-Hydroxycinnamic acid	0.708074	KKSDGJDHHZEWEP-UHFFFAOYSA-N	OC(=O)C=CC1=CC=CC(O)=C1	C9H8O3	M163.040T43.176	Phenylpropanoids	163.04	43.1756	5.99727e+06	5.73362e+06	6.00971e+06	1.44386e+07	3.65694e+06	3.11524e+06	3.49817e+06	1.53984e+07	No
Sinapoyl aldehyde	0.706783	CDICDSOGTRCHMG-UHFFFAOYSA-N	COC1=CC(C=CC=O)=CC(OC)=C1O	C11H12O4	M207.066T143.085	Phenylpropanoids	207.066	143.085	0	0	0	867111	0	0	0	786085	No
Bengenin	0.702779	YWJXCIXBAKGUKZ-HJJNZUOJSA-N	COC1=C(C=C2C(=C1O)C3C(C(C(C(O3)CO)O)O)OC2=O)O	C14H16O9	M327.073T43.006	Phenylpropanoids	327.073	43.0061	362727	519749	766973	8.14678e+06	1.57276e+06	2.06587e+06	1.79233e+06	2.18064e+07	No
beta-D-Glucopyranoside, (1aR,2S,5S,5aR)-5b-[(benzoyloxy)methyl]tetrahydro-5-hydroxy-2-methyl-2,5-methano-1H-3,4-dioxacyclobuta[cd]pentalen-1a(2H)-yl	0.702153	YKRGDOXKVOZESV-RMNZJSDUSA-N	C[C@@]12C[C@]3(O)O[C@H](O1)[C@]4(COC(=O)C5=CC=CC=C5)[C@H]3C[C@]24O[C@@H]6O[C@H](CO)[C@@H](O)[C@H](O)[C@H]6O	C23H28O11	M525.161T126.883	Terpenoids	525.161	126.883	0	0	0	9.88638e+07	0	0	0	1.03028e+08	No
Hydroxyvalerenic Acid	0.700899	XJNQXTISSHEQKD-UNXUOHHUSA-N	O=C(O)C(=CC1C2=C(C)CC(O)C2C(C)CC1)C	C15H22O3	M249.150T340.414	Sesquiterpenoids	249.15	340.414	0	0	145022	402959	0	0	334192	395906	No
Xylose	0.698987	PYMYPHUHKUWMLA-VPENINKCSA-N	O=CC(O)C(O)C(O)CO	C5H10O5	M149.046T33.521	Carbohydrates and derivatives	149.046	33.521	0	0	0	1.87853e+06	0	0	0	1.25795e+06	No
suberosin	0.697324	RSZDAYHEZSRVHS-UHFFFAOYSA-N	O=C1OC=2C=C(OC)C(=CC2C=C1)CC=C(C)C	C15H16O3	M243.103T327.118	Phenylpropanoids	243.103	327.118	0	0	0	332424	0	0	0	432673	No
isoferulic acid	0.697155	QURCVMIEKCOAJU-HWKANZROSA-N	O=C(O)C=CC1=CC=C(OC)C(O)=C1	C10H10O4	M193.052T775.290	Phenylpropanoids	193.052	775.29	368136	0	0	1.24421e+06	0	0	0	0	No
Casticin	0.695887	PJQLSMYMOKWUJG-UHFFFAOYSA-N	COC1=C(C=C(C=C1)C2=C(C(=O)C3=C(C(=C(C=C3O2)OC)OC)O)OC)O	C19H18O8	M373.097T240.013	Flavonoids	373.097	240.013	94533.6	0	136330	1.12191e+06	150356	194142	206491	1.12296e+06	No
Amygdalin	0.693533	XUCIJNAGGSZNQT-UHFFFAOYSA-N	OCC1OC(OCC2OC(OC(C#N)C3=CC=CC=C3)C(O)C(O)C2O)C(O)C(O)C1O	C20H27NO11	M456.152T50.044	Phenols	456.152	50.0438	0	0	0	5.32365e+06	0	0	0	4.92239e+06	No
Ginsenoside Rg3(S-FORM)	0.684141	RWXIFXNRCLMQCD-UHFFFAOYSA-N	CC(C)=CCCC(C)(O)C1CCC2(C)C1C(O)CC1C3(C)CCC(OC4OC(CO)C(O)C(O)C4OC4OC(CO)C(O)C(O)C4O)C(C)(C)C3CCC21C	C42H72O13	M829.497T482.901	Terpenoids	829.497	482.901	0	0	0	3.15514e+06	0	0	0	0	No
Cryptochlorogenic acid	0.682977	GYFFKZTYYAFCTR-AVXJPILUSA-N	C1C(C(C(CC1(C(=O)O)O)O)OC(=O)C=CC2=CC(=C(C=C2)O)O)O	C16H18O9	M353.087T67.542	Phenylpropanoids	353.087	67.5422	0	0	0	0	0	0	0	5.57077e+06	No
PHENYLACETIC ACID	0.682646	WLJVXDMOQOGPHL-UHFFFAOYSA-N	C1=CC=C(C=C1)CC(=O)O	C8H8O2	M135.045T43.148	Aromaticity	135.045	43.1478	1.04823e+06	933742	1.04797e+06	8.05919e+06	947435	819625	1.39434e+06	7.60421e+06	No
Arenobufagin	0.679809	JGDCRWYOMWSTFC-AZGSIFHYSA-N	CC12CCC(CC1CCC3C2C(C(=O)C4(C3(CCC4C5=COC(=O)C=C5)O)C)O)O	C24H32O6	M415.213T383.583	Terpenoids	415.213	383.583	1.31305e+06	1.38706e+06	1.18447e+06	0	1.70395e+06	1.6781e+06	1.57699e+06	94732	No
Homoplantaginin	0.675922	GCLAFEGUXXHIFT-IWLDQSELSA-N	COC1=C(C=C2C(=C1O)C(=O)C=C(O2)C3=CC=C(C=C3)O)OC4C(C(C(C(O4)CO)O)O)O	C22H22O11	M461.110T205.199	Flavonoids	461.11	205.199	0	0	0	0	269726	249864	0	912623	No
Biochanin-7-O-glucoside	0.675582	LFEUICHQZGNOHD-UHFFFAOYNA-N	COC1=CC=C(C=C1)C1=COC2=CC(OC3OC(CO)C(O)C(O)C3O)=CC(O)=C2C1=O	C22H22O10	M491.120T164.264	Flavonoids	491.12	164.264	0	0	0	1.20234e+08	0	0	0	1.27894e+08	No
2-[4,5-Dihydroxy-6-[[8-hydroxy-8a-(hydroxymethyl)-4,4,6a,6b,11,11,14b-heptamethyl-1,2,3,4a,5,6,7,8,9,10,12,14a-dodecahydropicen-3-yl]oxy]-2-[[3,4,5-trihydroxy-6-(hydroxymethyl)oxan-2-yl]oxymethyl]oxan-3-yl]oxy-6-methyloxane-3,4,5-triol	0.674143	PYJMYPPFWASOJX-UHFFFAOYNA-N	CC1OC(OC2C(COC3OC(CO)C(O)C(O)C3O)OC(OC3CCC4(C)C(CCC5(C)C4C=CC4=C6CC(C)(C)CCC6(CO)C(O)CC54C)C3(C)C)C(O)C2O)C(O)C(O)C1O	C48H78O17	M925.516T414.700	Terpenoids	925.516	414.7	0	0	0	320357	0	0	0	314909	No
Santonin	0.673711	XJHDMGJURBVLLE-BOCCBSBMSA-N	O=C1C=CC2(C(=C1C)C3OC(=O)C(C)C3CC2)C	C15H18O3	M245.119T289.704	Terpenoids	245.119	289.704	1.17332e+06	1.34769e+06	1.32363e+06	1.32166e+06	642742	863580	799109	1.31198e+06	No
Aspirin	0.668044	BSYNRYMUTXBXSQ-UHFFFAOYSA-N	CC(=O)OC1=CC=CC=C1C(=O)O	C9H8O4	M179.035T146.891	Benzene and substituted derivatives	179.035	146.891	0	0	0	1.57275e+07	0	287327	0	1.89753e+07	No
Diacerein	0.667117	TYNLGDBUJLVSMA-UHFFFAOYSA-N	CC(=O)OC1=CC=CC2=C1C(=O)C3=C(C2=O)C=C(C=C3OC(=O)C)C(=O)O	C19H12O8	M367.049T209.837	Anthraquinones	367.049	209.837	173812	147209	133682	0	410200	565005	501918	547371	No
Formononetin	0.666333	HKQYGTCOTHHOMP-UHFFFAOYSA-N	COC1=CC=C(C=C1)C2=COC3=C(C2=O)C=CC(=C3)O	C16H12O4	M267.066T305.651	Flavonoids	267.066	305.651	0	0	0	1.78423e+06	0	0	0	1.78746e+06	No
Methyl 3,4,5-trimethoxycinnamate	0.664647	KLXHCGFNNUQTEY-AATRIKPKSA-N	O=C(OC)C=CC1=CC(OC)=C(OC)C(OC)=C1	C13H16O5	M251.095T84.750	Phenylpropanoids	251.095	84.7505	0	0	0	324373	0	0	0	363084	No
Curcumin	0.658332	VFLDPWHFBUODDF-FCXRPNKRSA-N	O=C(C=CC1=CC=C(O)C(OC)=C1)CC(=O)C=CC2=CC=C(O)C(OC)=C2	C21H20O6	M367.119T413.648	Phenols	367.119	413.648	0	0	0	0	0	0	0	158203	No
vanillic acid	0.6571	WKOLLVMJNQIZCI-UHFFFAOYSA-N	COc1cc(C(=O)O)ccc1O	C8H8O4	M167.041T182.695	Organic acids and derivatives	167.041	182.695	0	0	0	2.00138e+06	0	0	179847	0	No
Afzelin	0.65595	SOSLMHZOJATCCP-AEIZVZFYSA-N	Oc(c4)ccc(c4)C(O1)=C(OC(O3)C(O)C(O)C(O)C(C)3)C(=O)c(c(O)2)c(cc(O)c2)1	C21H20O10	M431.099T162.299	Flavonoids	431.099	162.299	0	0	0	516670	0	0	0	8.01092e+06	No
Azelaic acid	0.655706	BDJRBEYXGGNYIS-UHFFFAOYSA-N	O=C(O)CCCCCCCC(=O)O	C9H16O4	M187.098T95.828	Fatty Acyls	187.098	95.8281	0	0	326045	797502	0	0	0	0	No
(1R,2R,4aS,6aS,6bR,9R,10R,11R,12aR)-1,10,11-trihydroxy-9-(hydroxymethyl)-1,2,6a,6b,9,12a-hexamethyl-2,3,4,5,6,6a,7,8,8a,10,11,12,13,14b-tetradecahydropicene-4a-carboxylic acid	0.654677	YCOKATFNRPZIIU-WQKMQOEMSA-N	O=C(O)C12CCC(C)C(O)(C)C2C3=CCC4C5(C)CC(O)C(O)C(C)(CO)C5CCC4(C)C3(C)CC1	C30H48O6	M503.337T378.922	Terpenoids	503.337	378.922	0	0	0	281592	0	0	0	0	No
Astilbin	0.653805	ZROGCCBNZBKLEL-MPRHSVQHSA-N	CC1C(C(C(C(O1)OC2C(OC3=CC(=CC(=C3C2=O)O)O)C4=CC(=C(C=C4)O)O)O)O)O	C21H22O11	M449.109T186.292	Flavonoids	449.109	186.292	0	465224	650077	0	655447	869015	833388	0	No
eudesmin	0.652082	PEUUVVGQIVMSAW-RZTYQLBFSA-N	O(C1=CC=C(C=C1OC)C2OCC3C(OCC23)C4=CC=C(OC)C(OC)=C4)C	C22H26O6	M385.166T307.328	Phenylpropanoids	385.166	307.328	0	0	0	199195	0	0	0	171897	No
Naringenin-7-O-glucoside	0.650162	DLIKSSGEMUFQOK-UHFFFAOYNA-N	OCC1OC(OC2=CC(O)=C3C(=O)CC(OC3=C2)C2=CC=C(O)C=C2)C(O)C(O)C1O	C21H22O10	M433.115T86.403	Flavonoids	433.115	86.403	0	0	0	1.47746e+07	0	0	0	1.81696e+07	No
4-[2-[(1R,4aS,5R,8aS)-6-hydroxy-5-(hydroxymethyl)-5,8a-dimethyl-2-methylidene-3,4,4a,6,7,8-hexahydro-1H-naphthalen-1-yl]ethyl]-2H-furan-5-one	0.64993	GVRNTWSGBWPJGS-YVKFZJNCSA-N	O=C1OCC=C1CCC2C(=C)CCC3C(C)(CO)C(O)CCC23C	C20H30O4	M333.207T406.641	Terpenoids	333.207	406.641	2.08141e+06	1.80134e+06	1.71942e+06	0	2.23453e+06	2.24067e+06	2.39951e+06	0	No
3,4-di-O-caffeoylquinic acid	0.648615	UFCLZKMFXSILNL-RVXRWRFUSA-N	O=C(OC1CC(O)(C(=O)O)CC(O)C1OC(=O)C=CC2=CC=C(O)C(O)=C2)C=CC3=CC=C(O)C(O)=C3	C25H24O12	M515.118T317.909	Phenylpropanoids	515.118	317.909	0	0	0	200158	0	0	0	0	No
Tectoridin	0.64694	CNOURESJATUGPN-UDEBZQQRSA-N	COC1=C(C=C2C(=C1O)C(=O)C(=CO2)C3=CC=C(C=C3)O)OC4C(C(C(C(O4)CO)O)O)O	C22H22O11	M461.111T249.173	Flavonoids	461.111	249.173	0	0	0	0	529579	424618	486494	378602	No
methyl chlorogenate	0.646453	MZNIJRAPCCELQX-AWOKGZDASA-N	O=C(OC1CC(O)(C(=O)OC)CC(O)C1O)C=CC2=CC=C(O)C(O)=C2	C17H20O9	M367.103T66.643	Phenylpropanoids	367.103	66.6427	0	0	0	1.21091e+07	0	0	0	1.22777e+07	No
3-phenyllactic acid	0.642824	VOXXWSYKYCBWHO-UHFFFAOYSA-N	O=C(O)C(O)CC=1C=CC=CC1	C9H10O3	M165.056T106.676	Carbonyl	165.056	106.676	1.10352e+07	1.09432e+07	1.10548e+07	4.02798e+06	1.90176e+07	1.85394e+07	1.98454e+07	0	No
(1R,3R,6R,8S,10R,13S,16S,17R)-8-tert-butyl-6,17-dihydroxy-16-methyl-2,4,14,19-tetraoxahexacyclo[8.7.2.0¹,¹¹.0³,⁷.0⁷,¹¹.0¹³,¹⁷]nonadecane-5,15,18-trione	0.641485	FPUXKXIZEIDQKW-HXWJHUCKSA-N	O=C1OC2OC34C(=O)OC5CC(C(C)(C)C)C2(C1O)C54CC6OC(=O)C(C)C63O	C20H24O9	M407.135T122.957	Terpenoids	407.135	122.957	0	0	0	1.5498e+06	0	0	0	1.56073e+06	No
5,7-dihydroxy-2-(4-hydroxyphenyl)-6,8-bis[3,4,5-trihydroxy-6-(hydroxymethyl)oxan-2-yl]chromen-4-one	0.641245	FIAAVMJLAGNUKW-UHFFFAOYSA-N	OCC1OC(C(O)C(O)C1O)C2=C(O)C(C3OC(CO)C(O)C(O)C3O)=C4OC(=CC(=O)C4=C2O)C5=CC=C(O)C=C5	C27H30O15	M593.153T44.259	Flavonoids	593.153	44.2591	0	0	0	2.54123e+07	0	0	0	2.49338e+07	No
3,4,5-trimethoxycinnamic acid	0.640813	YTFVRYKNXDADBI-SNAWJCMRSA-N	O=C(O)C=CC1=CC(OC)=C(OC)C(OC)=C1	C12H14O5	M237.077T76.397	Phenylpropanoids	237.077	76.3969	0	0	0	2.47793e+06	0	0	0	2.7195e+06	No
13-HOTrE	0.639814	KLLGGGQNRTVBSU-FQSPHKRJSA-N	CCC=CCC(O)C=CC=CCCCCCCCC(O)=O	C18H30O3	M293.213T576.101	Organic acids and derivatives	293.213	576.101	290409	253894	0	0	0	0	0	0	No
Kaempferol 3-O-arabinoside	0.638875	RNVUDWOQYYWXBJ-UHFFFAOYNA-N	OC1COC(OC2=C(OC3=CC(O)=CC(O)=C3C2=O)C2=CC=C(O)C=C2)C(O)C1O	C20H18O10	M417.082T132.814	Flavonoids	417.082	132.814	0	0	0	1.10804e+06	0	0	0	1.37184e+06	No
4-[2-[(1R,4aS,5R,6R,8aS)-6-hydroxy-5-(hydroxymethyl)-5,8a-dimethyl-2-methylidene-3,4,4a,6,7,8-hexahydro-1H-naphthalen-1-yl]-1-hydroxyethyl]-2H-furan-5-one	0.638381	KHQNSSJNIXVKMK-QSCDNJGLSA-N	O=C1OCC=C1C(O)CC2C(=C)CCC3C(C)(CO)C(O)CCC23C	C20H30O5	M349.202T281.250	Terpenoids	349.202	281.25	0	0	0	194270	0	0	0	122206	No
beta-penta-O-galloyl-glucose	0.638366	QJYNZEYHSMRWBK-NIKIMHBISA-N	O=C(OCC1OC(OC(=O)C2=CC(O)=C(O)C(O)=C2)C(OC(=O)C3=CC(O)=C(O)C(O)=C3)C(OC(=O)C4=CC(O)=C(O)C(O)=C4)C1OC(=O)C5=CC(O)=C(O)C(O)=C5)C6=CC(O)=C(O)C(O)=C6	C41H32O26	M939.114T122.957	Phenols	939.114	122.957	0	0	0	1.37377e+07	0	0	0	0	No
4-Methoxysalicylic acid	0.637391	MRIXVKKOHPQOFK-UHFFFAOYSA-N	COC1=CC(=C(C=C1)C(=O)O)O	C8H8O4	M167.035T39.013	Phenols	167.035	39.0133	0	0	127637	1.44931e+07	0	0	0	1.30868e+07	No
Harpagoside	0.630097	KVRQGMOSZKPBNS-FMHLWDFHSA-N	O=C(OC1(C)CC(O)C2(O)C=COC(OC3OC(CO)C(O)C(O)C3O)C21)C=CC=4C=CC=CC4	C24H30O11	M493.172T223.596	Phenylpropanoids	493.172	223.596	0	0	0	2.58964e+06	0	0	0	3.0484e+06	No
Grandisin	0.627282	ZPINJJOPURFFNV-UHFFFAOYSA-N	O(C=1C=C(C=C(OC)C1OC)C2OC(C3=CC(OC)=C(OC)C(OC)=C3)C(C)C2C)C	C24H32O7	M431.210T570.808	Phenylpropanoids	431.21	570.808	0	0	0	1.03089e+06	0	0	0	844348	No
Dehydroascorbic acid	0.625286	SBJKKFFYIZUCET-JLAZNSOCSA-N	O=C1OC(C(=O)C1=O)C(O)CO	C6H6O6	M173.009T77.166	Organic acids and derivatives	173.009	77.1657	2.27283e+07	2.58836e+07	2.25604e+07	0	3.8515e+07	3.91865e+07	4.24847e+07	0	No
Phloretin	0.624914	VGEREEWJJVICBM-UHFFFAOYSA-N	C1=CC(=CC=C1CCC(=O)C2=C(C=C(C=C2O)O)O)O	C15H14O5	M273.077T238.708	Flavonoids	273.077	238.708	134732	159048	147727	589545	0	0	0	574983	No
Phenyl-beta-glucopyranoside	0.62438	NEZJDVYDSZTRFS-RMPHRYRLSA-N	OCC1OC(OC=2C=CC=CC2)C(O)C(O)C1O	C12H16O6	M255.089T52.237	Organic oxygen compounds	255.089	52.2374	960223	935951	869099	1.05411e+06	971269	1.00456e+06	1.15297e+06	1.62522e+06	No
Demethoxycurcumin	0.624129	HJTVQHVGMGKONQ-LUZURFALSA-N	COC1=C(C=CC(=C1)C=CC(=O)CC(=O)C=CC2=CC=C(C=C2)O)O	C20H18O5	M337.108T443.374	Phenols	337.108	443.374	0	0	0	1.32194e+06	0	0	0	353192	No
Atractyloside A	0.623959	QNBLVYVBWDIWDM-BSLJOXIBSA-N	CC1(C2CC(CCC(C2CC1=O)(CO)O)C(C)(C)OC3C(C(C(C(O3)CO)O)O)O)O	C21H36O10	M493.230T208.885	Terpenoids	493.23	208.885	0	0	0	4.65506e+06	0	0	0	4.66502e+06	No
Engeletin	0.623642	VQUPQWGKORWZII-WDPYGAQVSA-N	CC1C(C(C(C(O1)OC2C(OC3=CC(=CC(=C3C2=O)O)O)C4=CC=C(C=C4)O)O)O)O	C21H22O10	M433.114T140.903	Flavonoids	433.114	140.903	1.79893e+06	1.751e+06	1.61689e+06	1.91246e+09	966103	885744	866920	2.01286e+09	No
Apigenin 7-O-(2G-rhamnosyl)gentiobioside	0.619224	LXOPDILLGIDKLW-KDGNLIIISA-N	CC1C(C(C(C(O1)OC2C(C(C(OC2OC3=CC(=C4C(=C3)OC(=CC4=O)C5=CC=C(C=C5)O)O)COC6C(C(C(C(O6)CO)O)O)O)O)O)O)O)O	C33H40O19	M739.210T354.089	Flavonoids	739.21	354.089	0	0	0	0	0	0	0	146321	No
Notoginsenoside Fe	0.617073	MYBAONSAUGZRAX-UHFFFAOYSA-N	CC(=CCCC(C)(C1CCC2(C1C(CC3C2(CCC4C3(CCC(C4(C)C)OC5C(C(C(C(O5)CO)O)O)O)C)C)O)C)OC6C(C(C(C(O6)COC7C(C(C(O7)CO)O)O)O)O)O)C	C47H80O17	M961.539T398.029	Terpenoids	961.539	398.029	0	0	0	0	0	0	0	111388	No
Beta-Peltatin	0.61679	HLBPOYVRLSXWJJ-PDSMFRHLSA-N	O=C1OCC2CC3=C(O)C=4OCOC4C=C3C(C5=CC(OC)=C(OC)C(OC)=C5)C12	C22H22O8	M413.124T313.925	Phenylpropanoids	413.124	313.925	0	0	0	130226	0	0	0	124848	No
7,4'-Dimethoxy-5-hydroxyflavanone	0.613862	CKEXCBVNKRHAMX-UHFFFAOYSA-N	COc1ccc(cc1)C2CC(=O)c3c(cc(cc3O2)OC)O	C17H16O5	M299.093T266.282	Flavonoids	299.093	266.282	0	0	0	3.91845e+07	0	0	0	4.16738e+07	No
Chlorogenic Acid	0.613838	CWVRJTMFETXNAD-JUHZACGLSA-N	O=C(O)C1(O)CC(O)C(O)C(OC(=O)C=CC2=CC=C(O)C(O)=C2)C1	C16H18O9	M353.094T43.620	Phenylpropanoids	353.094	43.6201	545210	0	566014	6.59907e+08	0	0	0	6.73712e+08	No
4-[5-(4-hydroxy-3-methoxyphenyl)-3,4-dimethyloxolan-2-yl]-2-methoxyphenol	0.61022	GMXMKSFJQLFOSO-UHFFFAOYSA-N	OC1=CC=C(C=C1OC)C2OC(C3=CC=C(O)C(OC)=C3)C(C)C2C	C20H24O5	M343.155T371.987	Phenylpropanoids	343.155	371.987	0	0	0	0	0	0	0	105461	No
Sibiricose A5	0.608609	ZPEADZHVGOCGKH-YQTDNFGYSA-N	COC1=C(C=CC(=C1)C=CC(=O)OC2C(C(OC2(CO)OC3C(C(C(C(O3)CO)O)O)O)CO)O)O	C22H30O14	M517.157T43.176	Phenylpropanoids	517.157	43.1756	842931	527828	956234	9.66823e+06	0	682552	743982	9.64113e+06	No
Fraxetin	0.606487	HAVWRBANWNTOJX-UHFFFAOYSA-N	COC1=C(C(=C2C(=C1)C=CC(=O)O2)O)O	C10H8O5	M207.030T69.455	Coumarins and derivatives	207.03	69.4551	0	0	0	2.94001e+06	0	0	0	1.22221e+07	No
17-Hydroxyisolathyrol	0.605663	XKXYJTIBKZGIPR-YDYNUCMUSA-N	CC1CC2(C(C1O)C(C(=CCC3C(C3(C)C)C=C(C2=O)C)CO)O)O	C20H30O5	M349.202T445.084	Terpenoids	349.202	445.084	0	79000.1	0	536436	0	0	0	481478	No
SUCCINATE	0.602648	KDYFGRWQOYBRFD-UHFFFAOYSA-N	C(CC(=O)O)C(=O)O	C4H6O4	M117.020T36.840	Organic acids and derivatives	117.02	36.8396	7.01898e+06	7.24759e+06	7.39012e+06	3.58436e+07	9.31271e+06	8.35946e+06	8.62943e+06	3.55432e+07	No
Piceatannol	0.602294	CDRPUGZCRXZLFL-OWOJBTEDSA-N	C1=CC(=C(C=C1C=CC2=CC(=CC(=C2)O)O)O)O	C14H12O4	M243.066T113.064	Phenols	243.066	113.064	0	0	0	9.1718e+07	0	0	0	9.75706e+07	No
Positive mode
NameEN	CompositeScore	InChIKey	SMILES	Formula	name	Class	mzmed	rtmed	VPS_1	VPS_2	VPS_3	PWE	PPS_1	PPS_2	PPS_3	QC	The conponents of PSORI-CM02 in serum
3,8a-Dimethyl-5-methylene-2-oxo-2,4,4a,5,6,7,8,8a,9,9a-decahydronaphtho[2,3-b]furan-8-yl acetate	0.994179	PQZAVXWUUFLUKB-UHFFFAOYSA-N	CC(=O)OC1CCC(=C)C2C\C3=C(/C)C(=O)OC3CC12C	C17H22O4	M291.156T311.249	Miscellaneous	291.156	311.249	0	0	0	2.9922e+06	844022	873790	838830	3.8266e+06	Yes
Austricine	0.941066	YMUOZXZDDBRJEP-UHFFFAOYSA-N	CC1C2C(CC(=C3C(C2OC1=O)C(=CC3=O)C)C)O	C15H18O4	M263.128T243.790	Alkaloids	263.128	243.79	0	0	0	6.85144e+06	740397	1.21005e+06	1.72439e+06	6.87269e+06	Yes
beta-Asarone	1	RKFAZBXYICVSKP-WAYWQWQTSA-N	CC=CC1=CC(=C(C=C1OC)OC)OC	C12H16O3	M209.128T94.247	Phenylpropanoids	209.128	94.247	0	682614	0	3.42329e+06	0	1.07308e+06	784201	3.17109e+06	Yes
Chaulmoogric Acid	1	XMVQWNRDPAAMJB-UHFFFAOYSA-N	O=C(O)CCCCCCCCCCCCC1C=CCC1	C18H32O2	M298.274T741.667	Fatty acids	298.274	741.667	774326	0	0	1.23986e+07	0	1.04289e+06	1.06431e+06	1.50363e+07	Yes
Dihydroresveratrol	0.745696	HITJFUSPLYBJPE-UHFFFAOYSA-N	C1=CC(=CC=C1CCC2=CC(=CC(=C2)O)O)O	C14H14O3	M231.097T345.508	Polyphenols	231.097	345.508	0	319100	0	454509	248065	471149	372885	485189	Yes
Isorhamnetin	0.964272	IZQSVPBOUDKVDZ-UHFFFAOYSA-N	COC1=C(C=CC(=C1)C2=C(C(=O)C3=C(C=C(C=C3O2)O)O)O)O	C16H12O7	M317.066T265.878	Flavonoids	317.066	265.878	0	0	0	749223	609408	616465	742764	621663	Yes
jaeschkeanadiol	0.995141	SUAPQGLGNKUSLY-LJISPDSOSA-N	OC1CC(=CCC2(C)CCC(O)(C(C)C)C12)C	C15H26O2	M261.183T395.517	Terpenoids	261.183	395.517	0	0	206046	158911	515004	0	480178	0	Yes
LOVASTATIN	1	PCZOHLXUXFIOCF-BXMDZJJMSA-N	O=C1OC(CCC2C(C=CC3=CC(C)CC(OC(=O)C(C)CC)C32)C)CC(O)C1	C24H36O5	M405.262T593.029	Terpenoids	405.262	593.029	0	0	0	3.08886e+06	499011	392224	334275	0	Yes
Paeoniflorin	0.814591	YKRGDOXKVOZESV-WRJNSLSBSA-N	C[C@]12C[C@@]3([C@@H]4C[C@]1([C@@]4([C@H](O2)O3)COC(=O)C5=CC=CC=C5)O[C@H]6[C@@H]([C@H]([C@@H]([C@H](O6)CO)O)O)O)O	C23H28O11	M498.197T80.729	Terpenoids	498.197	80.7288	0	0	0	2.33818e+09	382145	245278	0	2.34644e+09	Yes
sweroside	0.956186	VSJGJMKGNMDJCI-ZASXJUAOSA-N	O=C1OCCC2C1=COC(OC3OC(CO)C(O)C(O)C3O)C2C=C	C16H22O9	M381.116T41.382	Terpenoids	381.116	41.3816	0	0	0	4.76115e+06	1.93271e+06	1.48833e+06	1.34704e+06	4.31004e+06	Yes
(1R,7R)-7-ethenyl-1,4a,7-trimethyl-3,4,4b,5,6,9,10,10a-octahydro-2H-phenanthrene-1-carboxylic acid	1	MHVJRKBZMUDEEV-WANGQUDJSA-N	O=C(O)C1(C)CCCC2(C)C3C(=CC(C=C)(C)CC3)CCC12	C20H30O2	M320.256T604.540	Terpenoids	320.256	604.54	0	0	0	5.4021e+06	0	0	0	5.58555e+06	No
(2E,4E)-5-{6-[(beta-D-Glucopyranosyloxy)methyl]-1-hydroxy-2,6-dimethyl-4-oxo-2-cyclohexen-1-yl}-3-methyl-2,4-pentadienoic acid	1	NDFUYJPVVCJYNZ-MVIFEUJBSA-N	CC(\C=C\C1(O)\C(=C/C(=O)CC1(C)CO[C@@H]2O[C@H](CO)[C@@H](O)[C@H](O)[C@H]2O)C)=C/C(O)=O	C21H30O10	M443.190T95.773	Miscellaneous	443.19	95.7732	0	0	0	673493	0	0	0	474972	No
(2R,3R)-3,5-dihydroxy-2-(4-hydroxyphenyl)-7-methoxy-2,3-dihydrochromen-4-one	1	LZLGHWHSUZVUFZ-JKSUJKDBSA-N	O=C1C2=C(O)C=C(OC)C=C2OC(C3=CC=C(O)C=C3)C1O	C16H14O6	M303.086T253.765	Flavonoids	303.086	253.765	0	0	0	1.03196e+06	0	0	0	1.37861e+06	No
(5R,5aR,8aR,9R)-5-hydroxy-9-(3,4,5-trimethoxyphenyl)-5a,6,8a,9-tetrahydro-5H-[2]benzofuro[5,6-f][1,3]benzodioxol-8-one	1	YJGVMLPVUAXIQN-XVVDYKMHSA-N	COC1=CC(=CC(OC)=C1OC)[C@H]2[C@@H]3[C@H](COC3=O)[C@@H](O)C4=CC5=C(OCO5)C=C24	C22H22O8	M397.125T191.503	Phenylpropanoids	397.125	191.503	0	0	0	0	0	0	0	213832	No
1,2,3,6-tetragalloylglucose	1	RATQVALKDAUZBW-XPMKZLBQSA-N	O=C(OCC1OC(OC(=O)C2=CC(O)=C(O)C(O)=C2)C(OC(=O)C3=CC(O)=C(O)C(O)=C3)C(OC(=O)C4=CC(O)=C(O)C(O)=C4)C1O)C5=CC(O)=C(O)C(O)=C5	C34H28O22	M789.113T63.586	Phenols	789.113	63.5864	0	0	0	1.61459e+06	0	0	0	1.89431e+06	No
2-[[(2R,3S)-2-(3,4-dihydroxyphenyl)-3,5-dihydroxy-3,4-dihydro-2H-chromen-7-yl]oxy]oxane-3,4,5-triol	1	AVFIYMSJDDGDBQ-UHFFFAOYSA-N	O=C1OC2CC(C(=CCC2C1=C)CCC(=O)C)C	C15H20O3	M249.148T139.714	Miscellaneous	249.148	139.714	0	0	0	1.93968e+07	0	0	0	1.91442e+07	No
2-Naphthaleneacetic acid, decahydro-8-hydroxy-4a,8-dimethyl-alpha-methylene-	1	FXKCXGBBUBCRPU-UHFFFAOYSA-N	CC1(O)CCCC2(C)CCC(CC12)C(=C)C(O)=O	C15H24O3	M275.164T408.123	Terpenoids	275.164	408.123	0	2.44781e+06	2.89043e+06	416895	1.19275e+06	1.21601e+06	1.15511e+06	400597	No
2,8-Dihydroxy-5,5,8-trimethyl-11-oxatetracyclo[7.3.1.0~1,9~.0~3,7~]tridecan-10-one	1	VXHVLJHZFYIFJE-UHFFFAOYSA-N	CC1(C)CC2C(O)C34COC(=O)C3(C4)C(C)(O)C2C1	C15H22O4	M267.159T648.333	Terpenoids	267.159	648.333	0	0	0	1.70008e+06	0	0	0	730409	No
3-(2-Hydroxy-3,4-dimethoxyphenyl)-7-chromanol	1	NQRBAPDEZYMKFL-UHFFFAOYSA-N	COC1=CC=C(C2COC3=CC(=CC=C3C2)O)C(=C1OC)O	C17H18O5	M303.122T306.781	Isoflavonoids	303.122	306.781	0	0	0	3.26633e+06	0	0	0	3.20494e+06	No
3,8-dihydroxy-3,8-dimethyl-5-propan-2-ylidene-1,2,3a,4,7,8a-hexahydroazulen-6-one	1	TXIKNNOOLCGADE-UHFFFAOYSA-N	CC(C)=C1CC2C(CCC2(C)O)C(C)(O)CC1=O	C15H24O3	M235.168T488.197	Terpenoids	235.168	488.197	768481	976347	476151	1.05125e+06	0	270045	0	941793	No
4-[(E)-3-[1-carboxy-2-(3,4-dihydroxyphenyl)ethoxy]-3-oxoprop-1-enyl]-2-(3,4-dihydroxyphenyl)-7-hydroxy-2,3-dihydro-1-benzofuran-3-carboxylic acid	1	UJZQBMQZMKFSRV-XBXARRHUSA-N	O=C(OC(C(=O)O)CC1=CC=C(O)C(O)=C1)C=CC2=CC=C(O)C=3OC(C4=CC=C(O)C(O)=C4)C(C(=O)O)C23	C27H22O12	M539.117T211.333	Phenylpropanoids	539.117	211.333	0	0	0	725420	0	0	0	777117	No
5-[(Z)-5-hydroxy-3-methylpent-3-enyl]-1,4a-dimethyl-6-methylidene-3,4,5,7,8,8a-hexahydro-2H-naphthalene-1-carboxylic acid	1	DOYKMKZYLAAOGH-UVTDQMKNSA-N	O=C(O)C1(C)CCCC2(C)C(C(=C)CCC12)CCC(=CCO)C	C20H32O3	M338.266T456.278	Terpenoids	338.266	456.278	0	0	0	298429	0	0	293245	229323	No
5-hydroxy-2-(3-hydroxy-4-methoxyphenyl)-7-[(2S,3R,4S,5S,6R)-3,4,5-trihydroxy-6-[[(2R,3R,4R,5R,6S)-3,4,5-trihydroxy-6-methyloxan-2-yl]oxymethyl]oxan-2-yl]oxy-2,3-dihydrochromen-4-one	1	QUQPHWDTPGMPEX-LLHRBZKSSA-N	O=C1C2=C(O)C=C(OC3OC(COC4OC(C)C(O)C(O)C4O)C(O)C(O)C3O)C=C2OC(C5=CC=C(OC)C(O)=C5)C1	C28H34O15	M633.181T110.641	Flavonoids	633.181	110.641	0	0	0	9.93419e+07	0	0	0	1.01032e+08	No
7,8-dihydromethysticin	1	RSIWXFIBHXYNFM-NSHDSACASA-N	O=C1OC(CC(OC)=C1)CCC2=CC=C3OCOC3=C2	C15H16O5	M277.107T460.151	Miscellaneous	277.107	460.151	0	0	0	0	0	0	0	273880	No
Acanthospermolide	1	SKCDPGIEMVQDCR-QZSWEDNISA-N	O=CC1=CCCC(=CC2OC(=O)C(=C)C2C(OC(=O)C(C)C)C1OC)C	C20H26O6	M385.162T233.171	Ester	385.162	233.171	0	0	0	415842	0	0	0	502688	No
Acetophenone	1	KWOLFJPFCHCOCG-UHFFFAOYSA-N	CC(=O)C1=CC=CC=C1	C8H8O	M121.065T647.690	Phenols	121.065	647.69	0	0	0	4.46697e+07	0	0	0	4.69542e+07	No
Adenine	1	GFFGJBXGBJISGV-UHFFFAOYSA-N	C1=NC2=NC=NC(=C2N1)N	C5H5N5	M136.062T36.364	Alkaloids	136.062	36.3639	0	0	0	3.32071e+07	0	0	0	3.20177e+07	No
apigetrin	1	KMOUJOKENFFTPU-QNDFHXLGSA-N	O=C1C=C(OC2=CC(OC3OC(CO)C(O)C(O)C3O)=CC(O)=C12)C=4C=CC(O)=CC4	C21H20O10	M433.112T128.739	Flavonoids	433.112	128.739	0	0	0	9.8157e+07	0	0	0	9.81823e+07	No
Beta-Caryophyllene Alcohol	1	FUQAYSQLAOJBBC-UHFFFAOYSA-N	OC12CCCC(C)(CCC3C1CC3(C)C)C2	C15H26O	M240.232T809.223	Terpenoids	240.232	809.223	0	0	0	0	0	1.75209e+06	0	468835	No
beta-D-Glucopyranoside, phenylmethyl 6-O-[(2R,3R,4R)-tetrahydro-3,4-dihydroxy-4-(hydroxymethyl)-2-furanyl]-	1	NJMQSVWMCODQIP-FQXXIRCGSA-N	OC[C@@]1(O)CO[C@@H](OC[C@H]2O[C@@H](OCC3=CC=CC=C3)[C@H](O)[C@@H](O)[C@@H]2O)[C@@H]1O	C18H26O10	M425.142T51.268	Miscellaneous	425.142	51.2679	0	0	0	7.71827e+07	0	0	0	8.32582e+07	No
Biochanin A	1	WUADCCWRTIWANL-UHFFFAOYSA-N	COC1=CC=C(C=C1)C1=COC2=CC(O)=CC(O)=C2C1=O	C16H12O5	M285.075T271.860	Flavonoids	285.075	271.86	0	0	0	715278	0	0	0	1.3041e+06	No
Carveol	1	BAVONGHXFVOKBV-UHFFFAOYSA-N	CC1=CCC(CC1O)C(=C)C	C10H16O	M135.117T164.023	Prenol lipids	135.117	164.023	0	0	0	7.56937e+06	0	0	0	7.59587e+06	No
Chrysophanol 8-O-beta-D-glucoside	1	WMMOMSNMMDMSRB-JNHRPPPUSA-N	CC1=CC2=C(C(=C1)O)C(=O)C3=C(C2=O)C=CC=C3OC4C(C(C(C(O4)CO)O)O)O	C21H20O9	M439.102T114.522	Flavonoids	439.102	114.522	0	0	0	1.42299e+06	0	0	0	1.31384e+06	No
Curcumenol	1	ISFMXVMWEWLJGJ-NZBPQXDJSA-N	CC1CCC2C13CC(=C(C)C)C(O3)(C=C2C)O	C15H22O2	M235.169T106.094	Terpenoids	235.169	106.094	0	0	0	4.28406e+07	0	0	0	4.51097e+07	No
Dihydro-Quer	1	CXQWRCVTCMQVQX-UHFFFAOYSA-N	O=C1c2c(O)cc(O)cc2OC(c2ccc(O)c(O)c2)C1O	C15H12O7	M305.065T46.299	Flavonoids	305.065	46.299	0	0	0	0	0	0	0	1.43108e+06	No
Ethyl gallate	1	VFPFQHQNJCMNBZ-UHFFFAOYSA-N	CCOC(=O)C1=CC(=C(C(=C1)O)O)O	C9H10O5	M199.060T62.903	Phenols	199.06	62.9033	0	0	0	0	0	0	0	2.74659e+06	No
Flavanone base + 3O, 1Prenyl	1	LPEPZZAVFJPLNZ-UHFFFAOYSA-N	O=C2C=3C(O)=CC(O)=C(C=3(OC(C1=CC=C(O)C=C1)C2))CC=C(C)C	C20H20O5	M341.138T347.833	Flavonoids	341.138	347.833	0	0	0	119783	0	0	0	0	No
Flavokawain B	1	QKQLSQLKXBHUSO-CMDGGOBGSA-N	COC1=CC(=C(C(=C1)OC)C(=O)C=CC2=CC=CC=C2)O	C17H16O4	M285.110T304.109	Flavonoids	285.11	304.109	0	408807	326535	0	0	0	0	0	No
Formononetin	1	HKQYGTCOTHHOMP-UHFFFAOYSA-N	O=C1C(=COC2=CC(O)=CC=C21)C=3C=CC(OC)=CC3	C16H12O4	M291.063T338.841	Flavonoids	291.063	338.841	0	0	0	1.82084e+06	0	0	0	2.08722e+06	No
Glyceryl linolenate	1	GGJRAQULURVTAJ-PDBXOOCHSA-N	O=C(OCC(O)CO)CCCCCCCC=CCC=CCC=CCC	C21H36O4	M375.250T647.690	Miscellaneous	375.25	647.69	0	0	0	9.71901e+08	0	0	0	9.63615e+08	No
Guanine	1	UYTPUPDQBNUYGX-UHFFFAOYSA-N	c1[nH]c2c(=O)[nH]c(nc2n1)N	C5H5N5O	M152.054T36.364	Alkaloids	152.054	36.3639	6.95458e+06	7.32319e+06	7.71677e+06	1.17991e+07	8.15525e+06	6.44439e+06	7.80906e+06	1.02837e+07	No
Hematoxylin	1	WZUVPPKBWHMQCE-XJKSGUPXSA-N	C1C2=CC(=C(C=C2C3C1(COC4=C3C=CC(=C4O)O)O)O)O	C16H14O6	M303.086T214.429	Flavonoids	303.086	214.429	0	0	0	4.28783e+06	0	0	0	4.39193e+06	No
Isatin	1	JXDYKVIHCLTXOP-UHFFFAOYSA-N	C1=CC=C2C(=C1)C(=O)C(=O)N2	C8H5NO2	M148.043T83.591	Indole derivative	148.043	83.591	4.13994e+06	2.23743e+06	0	0	7.36357e+06	0	7.09318e+06	1.01991e+06	No
Kaempferol-3-O-alpha-L-arabinoside	1	RNVUDWOQYYWXBJ-BWYUNELBSA-N	Oc(c4)ccc(c4)C(O1)=C(OC(O3)C(O)C(O)C(O)C3)C(=O)c(c(O)2)c(cc(O)c2)1	C20H18O10	M419.096T266.776	Flavonoids	419.096	266.776	0	0	0	768398	0	0	0	802684	No
N-METHYL-NORCOTAMINE	1	KGZAOSLMBZSSTE-UHFFFAOYSA-N	COC1=C2OCOC2=CC3=C1C=[N+](C)CC3	C12H14NO3	M220.096T80.790	Miscellaneous	220.096	80.7903	0	0	0	5.00393e+07	0	0	0	4.83222e+07	No
Nicotinamide	1	DFPAKSUCGFBDDF-UHFFFAOYSA-N	C1=CC(=CN=C1)C(=O)N	C6H6N2O	M123.055T35.992	Alkaloids	123.055	35.992	0	0	0	2.21332e+07	0	0	0	2.07489e+07	No
Norboldine	1	KYVJVURXKAZJRK-LBPRGKRZSA-N	COC1=C(C=C2CC3C4=C(C2=C1)C(=C(C=C4CCN3)O)OC)O	C18H19NO4	M314.138T190.881	Alkaloids	314.138	190.881	0	0	0	3.0084e+07	0	0	0	3.33935e+07	No
Palmitic Acid	1	IPCSVZSSVZVIGE-UHFFFAOYSA-N	O=C(O)CCCCCCCCCCCCCCC	C16H32O2	M274.274T415.798	Fatty Acyls	274.274	415.798	2.96604e+06	3.52674e+06	3.19405e+06	4.58858e+06	4.07518e+06	3.1095e+06	2.86862e+06	5.33875e+06	No
Sterigmatocystin	1	UTSVPXMQSFGQTM-DCXZOGHSSA-N	COc1cc2c(c3c1c(=O)c4c(cccc4o3)O)[C@@H]5C=CO[C@@H]5O2	C18H12O6	M325.068T214.429	Xanthones	325.068	214.429	0	0	0	408374	0	0	0	406560	No
Periplogenin	0.999995	QJPCKAJTLHDNCS-FBAXFMHRSA-N	CC12CCC(CC1(CCC3C2CCC4(C3(CCC4C5=CC(=O)OC5)O)C)O)O	C23H34O5	M391.244T559.972	Terpenoids	391.244	559.972	0	0	0	4.06876e+06	0	0	0	4.20133e+06	No
Rheochrysidin_120098	0.999995	FFWOKTFYGVYKIR-UHFFFAOYSA-N	O=C1C2=C(C=C(C)C=C2O)C(C3=CC(OC)=CC(O)=C31)=O	C16H12O5	M285.075T373.774	Quinones	285.075	373.774	0	0	0	1.54829e+06	0	0	0	1.48029e+06	No
Kaempferide	0.999994	SQFSKOYWJBQGKQ-UHFFFAOYSA-N	O=C1C(O)=C(OC2=CC(O)=CC(O)=C12)C3=CC=C(OC)C=C3	C16H12O6	M301.070T389.536	Flavonoids	301.07	389.536	0	0	0	217141	0	0	0	0	No
[(2R)-2-[(E,2S,4R)-4,6-dimethyloct-6-en-2-yl]-6-oxo-2,3-dihydropyran-3-yl] (2E,4E,6S)-8-hydroxy-6-(hydroxymethyl)-4-methylocta-2,4-dienoate	0.999936	OHRGHFXATDKGOV-MDKHPKFKSA-N	O=C(OC1C=CC(=O)OC1C(C)CC(C)CC(=CC)C)C=CC(=CC(CO)CCO)C	C25H38O6	M435.270T563.288	Miscellaneous	435.27	563.288	0	0	0	1.15677e+06	0	0	0	1.31122e+06	No
Deoxyandrographolide	0.999923	DAXSYTVXDSOSIE-HNJRGHQBSA-N	CC1=C(C2(CCC(C(C2CC1)(C)CO)O)C)CCC3=CCOC3=O	C20H30O4	M335.221T353.186	Terpenoids	335.221	353.186	3.42177e+06	4.26656e+06	4.89928e+06	76369.8	4.701e+06	5.55968e+06	5.89249e+06	0	No
Engeletin	0.999897	VQUPQWGKORWZII-WDPYGAQVSA-N	CC1C(C(C(C(O1)OC2C(OC3=CC(=CC(=C3C2=O)O)O)C4=CC=C(C=C4)O)O)O)O	C21H22O10	M435.129T140.031	Flavonoids	435.129	140.031	0	0	0	8.0301e+07	0	0	0	8.21317e+07	No
Morin	0.999755	YXOLAZRVSSWPPT-UHFFFAOYSA-N	C1=CC(=C(C=C1O)O)C2=C(C(=O)C3=C(C=C(C=C3O2)O)O)O	C15H10O7	M303.049T98.356	Flavonoids	303.049	98.3559	0	0	0	0	0	0	0	1.53154e+07	No
epsilon-Viniferin	0.99974	FQWLMRXWKZGLFI-YVYUXZJTSA-N	OC1=CC=C(\C=C\C2=CC(O)=CC3=C2[C@H]([C@@H](O3)C2=CC=C(O)C=C2)C2=CC(O)=CC(O)=C2)C=C1	C28H22O6	M455.152T44.966	Phenols	455.152	44.9661	0	0	0	3.7811e+06	0	0	0	4.05007e+06	No
Caudatin	0.999524	VWLXIXALPNYWFH-UBHIOMQOSA-N	CC(C)C(=CC(=O)OC1CC2C3(CCC(CC3=CCC2(C4(C1(C(CC4)(C(=O)C)O)C)O)O)O)C)C	C28H42O7	M491.299T657.690	Terpenoids	491.299	657.69	0	0	0	2.78447e+06	0	0	0	2.23338e+06	No
Eriocitrin	0.999435	OMQADRGFMLGFJF-MNPJBKLOSA-N	CC1C(C(C(C(O1)OCC2C(C(C(C(O2)OC3=CC(=C4C(=O)CC(OC4=C3)C5=CC(=C(C=C5)O)O)O)O)O)O)O)O)O	C27H32O15	M597.180T109.049	Flavonoids	597.18	109.049	0	0	0	2.40532e+07	0	0	0	2.53876e+07	No
Liquiritigenin	0.99942	FURUXTVZLHCCNA-AWEZNQCLSA-N	O=C1C2=CC=C(O)C=C2OC(C3=CC=C(O)C=C3)C1	C15H12O4	M257.080T291.959	Flavonoids	257.08	291.959	0	0	0	1.02351e+06	0	0	0	868152	No
Baicalein	0.999292	FXNFHKRTJBSTCS-UHFFFAOYSA-N	OC1=CC2=C(C(O)=C1O)C(=O)C=C(O2)C1=CC=CC=C1	C15H10O5	M271.060T241.020	Flavonoids	271.06	241.02	3.03184e+07	3.1396e+07	3.09149e+07	865968	1.79372e+07	1.63908e+07	1.79014e+07	3.32329e+06	No
Cinnamaldehyde	0.999269	KJPRLNWUNMBNBZ-QPJJXVBHSA-N	C1=CC=C(C=C1)C=CC=O	C9H8O	M133.065T265.436	Phenylpropanoids	133.065	265.436	0	0	0	1.62243e+06	0	0	0	908614	No
2-Hydroxyacetophenone	0.99912	ZWVHTXAYIKBMEE-UHFFFAOYSA-N	O=C(C=1C=CC=CC1)CO	C8H8O2	M137.060T54.282	Phenols	137.06	54.2818	0	0	0	1.74592e+07	0	0	0	1.67891e+07	No
Epiberberine	0.998982	FPJQGFLUORYYPE-UHFFFAOYSA-N	COC1=C(C=C2C(=C1)CC[N+]3=C2C=C4C=CC5=C(C4=C3)OCO5)OC	C20H18NO4+	M336.120T190.881	Alkaloids	336.12	190.881	0	0	0	573091	0	0	0	615884	No
Coumaric acid	0.998843	NGSWKAQJJWESNS-UHFFFAOYSA-N	O=C(O)C=CC1=CC=C(O)C=C1	C9H8O3	M147.047T85.305	Phenylpropanoids	147.047	85.3045	3.1026e+06	2.86383e+06	3.18261e+06	1.54878e+07	4.71148e+07	4.74229e+07	5.24597e+07	1.633e+07	No
Proline	0.998655	ONIBWKKTOPOVIA-UHFFFAOYSA-N	C1CC(NC1)C(=O)O	C5H9NO2	M116.070T34.087	Alkaloids	116.07	34.0874	5.2837e+07	6.0567e+07	6.12778e+07	4.72759e+07	4.9412e+07	4.91001e+07	5.10948e+07	4.1947e+07	No
6-Shogaol	0.998426	OQWKEEOHDMUXEO-BQYQJAHWSA-N	CCCCCC=CC(=O)CCC1=CC(=C(C=C1)O)OC	C17H24O3	M277.177T247.168	Phenols	277.177	247.168	0	0	0	2.04212e+06	0	0	0	2.66221e+06	No
(2R,3R,4S,5S,6R)-2-[(2E)-4-hydroxy-3,7-dimethylocta-2,6-dienoxy]-6-(hydroxymethyl)oxane-3,4,5-triol	0.998277	PBPYEEMQIFDGSQ-MIYBPCGNSA-N	OCC1OC(OCC=C(C)C(O)CC=C(C)C)C(O)C(O)C1O	C16H28O7	M355.172T208.287	Miscellaneous	355.172	208.287	0	0	0	0	0	0	0	469711	No
Scopoletin	0.998035	RODXRVNMMDRFIK-UHFFFAOYSA-N	O=C1OC=2C=C(O)C(OC)=CC2C=C1	C10H8O4	M193.049T104.168	Phenylpropanoids	193.049	104.168	0	0	0	4.05514e+07	0	0	0	4.07072e+07	No
Kaempferol	0.997967	IYRMWMYZSQPJKC-UHFFFAOYSA-N	OC1=CC=C(C=C1)C1=C(O)C(=O)C2=C(O)C=C(O)C=C2O1	C15H10O6	M287.054T251.519	Flavonoids	287.054	251.519	262532	251954	337044	3.04775e+06	0	1.50639e+06	2.15581e+06	2.7868e+06	No
Daidzein	0.997638	ZQSIJRDFPHDXIC-UHFFFAOYSA-N	O=C1C(=COC2=CC(O)=CC=C12)C=3C=CC(O)=CC3	C15H10O4	M255.065T183.393	Flavonoids	255.065	183.393	9.99734e+07	1.0771e+08	9.45289e+07	5.89428e+06	6.25451e+07	6.00889e+07	6.41488e+07	5.87152e+06	No
Genistein	0.997256	TZBJGXHYKVUXJN-UHFFFAOYSA-N	OC1=CC=C(C=C1)C1=COC2=CC(O)=CC(O)=C2C1=O	C15H10O5	M271.060T180.495	Flavonoids	271.06	180.495	0	0	0	1.39646e+07	0	0	0	1.4638e+07	No
Valine	0.996978	KZSNJWFQEVHDMF-UHFFFAOYSA-N	CC(C)C(C(=O)O)N	C5H11NO2	M118.086T913.989	Alkaloids	118.086	913.989	1.80081e+07	9.7836e+06	7.90379e+06	5.63293e+06	9.24031e+06	6.13907e+06	7.71047e+06	6.84759e+06	No
4-Androstene-3,17-dione	0.996251	AEMFNILZOJDQLW-QAGGRKNESA-N	C[C@]12CC[C@H]3[C@@H](CCC4=CC(=O)CC[C@]34C)[C@@H]1CCC2=O	C19H26O2	M287.200T696.120	Terpenoids	287.2	696.12	0	0	0	0	0	0	0	359907	No
[(5R,6S,7S,8aR)-8a-ethenyl-5-hydroxy-6-(3-methoxy-3-oxoprop-1-en-2-yl)-4-methylidene-3-oxo-1,4a,5,6,7,8-hexahydroisochromen-7-yl] 2-(hydroxymethyl)prop-2-enoate	0.996052	FZALQGCQQJLGKE-ZBUWNZDNSA-N	O=C(OC)C(=C)C1C(O)C2C(=C)C(=O)OCC2(C=C)CC1OC(=O)C(=C)CO	C20H24O8	M415.137T122.331	Terpenoids	415.137	122.331	0	0	0	1.66356e+06	0	0	0	1.84638e+06	No
2,4,6-trihydroxy-5-[1-(4-hydroxy-1,1,4,7-tetramethyl-1a,2,3,4a,5,6,7a,7b-octahydrocyclopropa[h]azulen-7-yl)-3-methylbutyl]benzene-1,3-dicarbaldehyde	0.995566	IBLPTYJTKWQCDX-UHFFFAOYSA-N	CC(C)CC(C1=C(O)C(C=O)=C(O)C(C=O)=C1O)C2(C)CCC3C2C4C(CCC3(C)O)C4(C)C	C28H40O6	M473.288T745.997	Terpenoids	473.288	745.997	0	0	0	330236	0	0	0	518408	No
Canthaxanthin (Euglenanone)	0.995133	FDSDTBUPSURDBL-DKLMTRRASA-N	O=C1C(=C(C=CC(=CC=CC(=CC=CC=C(C=CC=C(C=CC2=C(C(=O)CCC2(C)C)C)C)C)C)C)C(C)(C)CC1)C	C40H52O2	M587.387T902.970	Prenol lipids	587.387	902.97	0	0	0	5.57657e+06	0	0	0	1.93184e+07	No
Geniposide	0.995127	IBFYXTRXDNAPMM-BVTMAQQCSA-N	COC(=O)C1=COC(C2C1CC=C2CO)OC3C(C(C(C(O3)CO)O)O)O	C17H24O10	M411.125T44.966	Iridoids	411.125	44.9661	0	0	0	4.86868e+06	0	0	0	4.85458e+06	No
Anisic aldehyde	0.995034	ZRSNZINYAWTAHE-UHFFFAOYSA-N	COC1=CC=C(C=C1)C=O	C8H8O2	M137.060T79.439	Phenols	137.06	79.4387	863101	0	0	1.1338e+07	0	0	0	0	No
BIOTIN	0.99448	YBJHBAHKTGYVGT-UHFFFAOYSA-N	C1C2C(C(S1)CCCCC(=O)O)NC(=O)N2	C10H16N2O3S	M245.100T47.388	Alkaloids	245.1	47.3875	1.42399e+07	1.88822e+07	1.92487e+07	3.88026e+07	2.2088e+07	1.7932e+07	2.06992e+07	4.00277e+07	No
3,4,5-Trihydroxystilbene	0.993638	LUKBXSAWLPMMSZ-OWOJBTEDSA-N	OC1=CC=C(\C=C\C2=CC(O)=CC(O)=C2)C=C1	C14H12O3	M229.086T162.079	Phenols	229.086	162.079	0	0	0	1.48416e+07	0	0	0	1.49748e+07	No
Coumarin	0.993309	ZYGHJZDHTFUPRJ-UHFFFAOYSA-N	O=C1OC2=CC=CC=C2C=C1	C9H6O2	M147.047T201.454	Coumarins and derivatives	147.047	201.454	3.85198e+07	4.01752e+07	4.67196e+07	1.7116e+06	4.30805e+07	4.67099e+07	4.70005e+07	1.64995e+06	No
4-[(3R,3aR,6S,6aR)-6-(4-hydroxy-3,5-dimethoxyphenyl)-1,3,3a,4,6,6a-hexahydrofuro[3,4-c]furan-3-yl]-2,6-dimethoxyphenol	0.992497	KOWMJRJXZMEZLD-GKHNXXNSSA-N	COC1=CC(=CC(OC)=C1O)[C@H]2OC[C@H]3[C@@H]2CO[C@H]3C4=CC(OC)=C(O)C(OC)=C4	C22H26O8	M401.157T124.217	Phenylpropanoids	401.157	124.217	0	0	0	7.77096e+06	0	0	0	8.63551e+06	No
Citropten	0.991621	NXJCRELRQHZBQA-UHFFFAOYSA-N	O=C1OC2=CC(OC)=CC(OC)=C2C=C1	C11H10O4	M207.065T286.317	Phenylpropanoids	207.065	286.317	0	0	0	6.77728e+06	0	0	0	6.59061e+06	No
3-[(3S,5R,10S,13R,14S,17S)-3-[(2R,3S,4R,5S,6S)-3,5-dihydroxy-4-methoxy-6-methyloxan-2-yl]oxy-14-hydroxy-10,13-dimethyl-1,2,3,4,5,6,7,8,9,11,12,15,16,17-tetradecahydrocyclopenta[a]phenanthren-17-yl]-2H-furan-5-one	0.991112	VPUNMTHWNSJUOG-JGFVFIPGSA-N	O=C1OCC(=C1)C2CCC3(O)C4CCC5CC(OC6OC(C)C(O)C(OC)C6O)CCC5(C)C4CCC23C	C30H46O8	M535.325T664.382	Terpenoids	535.325	664.382	0	0	0	3.46226e+06	0	0	0	3.3109e+06	No
Cortodoxone	0.990114	WHBHBVVOGNECLV-OBQKJFGGSA-N	O=C1C=C2CCC3C(CCC4(C)C3CCC4(O)C(=O)CO)C2(C)CC1	C21H30O4	M347.218T556.051	Terpenoids	347.218	556.051	0	0	0	4.38066e+06	0	0	0	4.71224e+06	No
Gal(alpha1-6)Glc(alpha1-2beta)Fruf	0.989929	MUPFEKGTMRGPLJ-OARNWLFOSA-N	OC[C@@H]1O[C@](CO)(O[C@H]2O[C@H](CO[C@H]3O[C@H](CO)[C@H](O)[C@H](O)[C@H]3O)[C@@H](O)[C@H](O)[C@H]2O)[C@H](O)[C@H]1O	C18H32O16	M527.154T200.749	Miscellaneous	527.154	200.749	0	0	0	228151	0	0	0	216936	No
5'-(furan-3-yl)-4a-hydroxy-4,7-dimethylspiro[5,6,7,8a-tetrahydro-1H-naphthalene-8,3'-oxolane]-2,2'-dione	0.989147	DLHZVTVUHATYAU-UHFFFAOYSA-N	O=C1OC(C2=COC=C2)CC13C(C)CCC4(O)C(=CC(=O)CC43)C	C19H22O5	M331.153T55.927	Terpenoids	331.153	55.9267	0	0	0	5.39244e+06	0	0	0	4.67471e+06	No
Isofraxidin	0.988538	HOEVRHHMDJKUMZ-UHFFFAOYSA-N	COC1=CC2=C(OC(=O)C=C2)C(OC)=C1O	C11H10O5	M223.060T133.887	Phenylpropanoids	223.06	133.887	0	0	0	3.46954e+07	0	0	0	3.62314e+07	No
Arginine	0.988298	ODKSFYDXXFIFQN-UHFFFAOYSA-N	C(CC(C(=O)O)N)CN=C(N)N	C6H14N4O2	M175.119T34.490	Amino acid derivatives	175.119	34.4905	3.0565e+07	2.97159e+07	3.46697e+07	1.97122e+08	1.70417e+07	1.48254e+07	1.36355e+07	1.7465e+08	No
Nicotinic acid	0.987239	PVNIIMVLHYAWGP-UHFFFAOYSA-N	C1=CC(=CN=C1)C(=O)O	C6H5NO2	M124.039T35.629	Alkaloids	124.039	35.6294	0	0	0	0	0	0	0	2.42411e+07	No
Betaine	0.986086	KWIUHFFTVRNATP-UHFFFAOYSA-N	O=C([O-])C[N+](C)(C)C	C5H11NO2	M118.086T927.780	Alkaloids	118.086	927.78	7.01087e+06	9.5858e+06	0	7.19639e+06	0	5.73503e+06	7.65181e+06	1.23278e+07	No
Caffeine	0.985764	RYYVLZVUVIJVGH-UHFFFAOYSA-N	CN1C=NC2=C1C(=O)N(C(=O)N2C)C	C8H10N4O2	M195.088T50.241	Alkaloids	195.088	50.2409	0	0	0	2.88658e+07	0	0	0	2.89421e+07	No
Noreugenin	0.984189	NCUJRUDLFCGVOE-UHFFFAOYSA-N	CC1=CC(=O)C2=C(C=C(C=C2O1)O)O	C10H8O4	M193.049T171.563	Flavonoids	193.049	171.563	0	0	0	6.684e+06	0	0	0	6.56599e+06	No
9-hydroxy-1,4a-dimethyl-7-propan-2-yl-2,3,4,9,10,10a-hexahydrophenanthrene-1-carboxylic acid	0.982625	GPFVBJYXFRIOFB-UHFFFAOYSA-N	O=C(O)C1(C)CCCC2(C3=CC=C(C=C3C(O)CC12)C(C)C)C	C20H28O3	M334.235T436.017	Terpenoids	334.235	436.017	0	0	0	201490	0	0	0	0	No
PHENYLALANINE	0.982473	COLNVLDHVKWLRT-UHFFFAOYSA-N	O=C(O)C(N)CC=1C=CC=CC1	C9H11NO2	M166.086T37.489	Amino acid derivatives	166.086	37.4886	8.05972e+08	8.3024e+08	8.63491e+08	9.02467e+07	8.23484e+08	8.50519e+08	8.15251e+08	8.8091e+07	No
Trigonelline HCl	0.982074	TZSYLWAXZMNUJB-UHFFFAOYSA-N	C[N+]1=CC=CC(=C1)C(=O)O.[Cl-]	C7H7NO2.HCl	M138.055T33.601	Alkaloids	138.055	33.6009	7.23673e+06	7.84025e+06	8.01045e+06	1.3633e+07	5.70704e+06	5.95891e+06	5.76813e+06	1.0253e+07	No
Naringenin	0.98181	FTVWIRXFELQLPI-ZDUSSCGKSA-N	OC1=CC=C(C=C1)[C@@H]1CC(=O)C2=C(O)C=C(O)C=C2O1	C15H12O5	M273.076T87.644	Flavonoids	273.076	87.6439	0	0	0	1.43118e+07	0	0	0	1.53898e+07	No
Cholic acid	0.981143	BHQCQFFYRZLCQQ-UHFFFAOYSA-N	CC(CCC(=O)O)C1CCC2C1(C(CC3C2C(CC4C3(CCC(C4)O)C)O)O)C	C24H40O5	M431.276T657.690	Terpenoids	431.276	657.69	0	0	0	622687	0	0	0	0	No
Lysionotin	0.980784	KRFBMPVGAYGGJE-UHFFFAOYSA-N	COC1=CC=C(C=C1)C2=CC(=O)C3=C(C(=C(C(=C3O2)OC)O)OC)O	C18H16O7	M345.096T289.265	Flavonoids	345.096	289.265	0	0	0	152606	0	0	0	167688	No
Fraxetin	0.980404	HAVWRBANWNTOJX-UHFFFAOYSA-N	COC1=C(C(=C2C(=C1)C=CC(=O)O2)O)O	C10H8O5	M209.044T48.246	Coumarins and derivatives	209.044	48.246	0	0	0	1.67567e+07	0	0	0	1.85923e+07	No
alpha-Cyperone	0.978364	KUFXJZXMWHNCEH-DOMZBBRYSA-N	CC1=C2CC(CCC2(CCC1=O)C)C(=C)C	C15H22O	M219.174T379.401	Terpenoids	219.174	379.401	0	0	0	2.92649e+06	0	0	0	2.6917e+06	No
Germacrone	0.978265	CAULGCQHVOVVRN-UHFFFAOYSA-N	CC1=CCC(=C(C)C)C(=O)CC(=CCC1)C	C15H22O	M219.174T210.185	Sesquiterpenoids	219.174	210.185	0	0	0	4.72277e+06	0	0	0	4.724e+06	No
4-Aminobutanoic acid	0.978057	BTCSSZJGUNDROE-UHFFFAOYSA-N	O=C(O)CCCN	C4H9NO2	M104.070T938.393	Amino acid derivatives	104.07	938.393	0	0	0	812438	1.45677e+06	0	0	1.1495e+06	No
Ginsenoside Rh3	0.972777	PHLXREOMFNVWOH-UHFFFAOYSA-N	CC(C)=CCC=C(C)C1CCC2(C)C1C(O)CC1C3(C)CCC(OC4OC(CO)C(O)C(O)C4O)C(C)(C)C3CCC21C	C36H60O7	M605.440T361.025	Terpenoids	605.44	361.025	0	0	0	0	0	0	0	161636	No
Methyl vanillate	0.971947	BVWTXUYLKBHMOX-UHFFFAOYSA-N	COC1=C(C=CC(=C1)C(=O)OC)O	C9H10O4	M182.985T935.216	Phenolic acids	182.985	935.216	0	0	0	3.82766e+06	0	0	0	0	No
Iristectorigenin B	0.970971	CCRPIWFQMLICCY-UHFFFAOYSA-N	COC1=C(C=CC(=C1)C2=COC3=C(C2=O)C(=C(C(=C3)O)OC)O)O	C17H14O7	M331.081T212.722	Flavonoids	331.081	212.722	0	0	0	3.89987e+06	0	0	0	2.58312e+06	No
Abietic acid	0.970598	RSWGJHLUYNHPMX-ONCXSQPRSA-N	O=C(O)C1(C)CCCC2(C)C3C(C=C(CC3)C(C)C)=CCC12	C20H30O2	M303.231T834.325	Terpenoids	303.231	834.325	0	0	0	0	0	0	0	2.03984e+06	No
Salicylic acid	0.967728	YGSDEFSMJLZEOE-UHFFFAOYSA-N	C1=CC=C(C(=C1)C(=O)O)O	C7H6O3	M139.039T48.970	Phenols	139.039	48.9699	0	0	0	1.51783e+07	0	0	0	1.60024e+07	No
Vindoline	0.966933	CXBGOBGJHGGWIE-KKFURDAFSA-N	CCC12C=CCN3C1C4(CC3)C(C(C2OC(=O)C)(C(=O)OC)O)N(C5=C4C=CC(=C5)OC)C	C25H32N2O6	M457.233T607.649	Alkaloids	457.233	607.649	8.19104e+07	6.30237e+07	6.7419e+07	5.3494e+06	5.60755e+07	4.8832e+07	5.3421e+07	7.20157e+06	No
Dihydrokaempferol	0.966311	PADQINQHPQKXNL-UHFFFAOYNA-N	OC1C(OC2=CC(O)=CC(O)=C2C1=O)C1=CC=C(O)C=C1	C15H12O6	M289.070T78.847	Flavonoids	289.07	78.8468	0	0	0	3.46177e+07	0	0	0	3.45691e+07	No
dehydrocostus lactone	0.965431	NETSQGRTUNRXEO-XUXIUFHCSA-N	O=C1OC2C(C1=C)CCC(=C)C3CCC(=C)C23	C15H18O2	M231.138T252.879	Terpenoids	231.138	252.879	0	0	0	3.46211e+06	0	0	0	5.98473e+06	No
judaicin (eudesmane naphthofuran)	0.965306	NGPDZEACIWDCKX-WUDKWMPASA-N	O=C1OC2C(CCC3(C(=O)C=CC(O)(C)C23)C)C1C	C15H20O4	M265.142T941.666	Terpenoids	265.142	941.666	103972	0	0	0	0	0	100919	101750	No
Coniferyl aldehyde	0.964899	DKZBBWMURDFHNE-UHFFFAOYSA-N	COC1=CC(C=CC=O)=CC=C1O	C10H10O3	M179.070T173.929	Phenylpropanoids	179.07	173.929	0	0	0	6.05464e+07	0	0	0	6.08034e+07	No
Coumaroyl tyramine	0.964674	RXGUTQNKCXHALN-UHFFFAOYSA-N	O=C(C=CC1=CC=C(O)C=C1)NCCC2=CC=C(O)C=C2	C17H17NO3	M284.127T175.163	Miscellaneous	284.127	175.163	0	0	0	2.13887e+06	0	0	0	2.34744e+06	No
6-[[(3S,6aR,6bS,8aS,14bR)-4,4,6a,6b,11,11,14b-heptamethyl-8a-[3,4,5-trihydroxy-6-(hydroxymethyl)oxan-2-yl]oxycarbonyl-1,2,3,4a,5,6,7,8,9,10,12,12a,14,14a-tetradecahydropicen-3-yl]oxy]-3,5-dihydroxy-4-[3,4,5-trihydroxy-6-(hydroxymethyl)oxan-2-yl]oxyoxane-2-carboxylic acid	0.964069	QZMAEZWZCGBZFK-UOWPQPKISA-N	O=C(O)C1OC(OC2CCC3(C)C4CC=C5C6CC(C)(C)CCC6(C(=O)OC7OC(CO)C(O)C(O)C7O)CCC5(C)C4(C)CCC3C2(C)C)C(O)C(OC8OC(CO)C(O)C(O)C8O)C1O	C48H76O19	M974.532T326.238	Terpenoids	974.532	326.238	0	0	0	464420	0	0	0	601593	No
Caffeic acid	0.963817	QAIPRVGONGVQAS-DUXPYHPUSA-N	O=C(O)C=CC1=CC=C(O)C(O)=C1	C9H8O4	M181.050T187.881	Phenylpropanoids	181.05	187.881	0	0	0	1.97366e+06	0	0	0	2.08741e+06	No
5,9-dihydroxy-5,7,7-trimethyl-4,5a,6,8,8a,9-hexahydro-1H-azuleno[5,6-c]furan-3-one	0.963582	UUZWMJQAEYBHAO-UHFFFAOYSA-N	O=C1OCC2=C1CC(O)(C)C3CC(C)(C)CC3C2O	C15H22O4	M289.141T362.300	Terpenoids	289.141	362.3	0	0	0	217278	0	0	0	0	No
7-Oxatricyclo[4.3.0.0~3,9~]nonan-8-one, 9-[(benzoyloxy)methyl]-1-(beta-D-glucopyranosyloxy)-4-hydroxy-6-methyl-, (1R,3R,4R,6S,9S)-	0.96358	QQUHMASGPODSIW-ICECTASOSA-N	C[C@]12C[C@@H](O)[C@@H]3C[C@@]1(O[C@@H]4O[C@H](CO)[C@@H](O)[C@H](O)[C@H]4O)[C@]3(COC(=O)C5=CC=CC=C5)C(=O)O2	C23H28O11	M481.171T84.084	Terpenoids	481.171	84.0837	0	0	0	8.6986e+07	0	0	0	0	No
Tauroursodeoxycholic acid	0.96183	BHTRKEVKTKCXOH-LBSADWJPSA-N	C[C@H](CCC(=O)NCCS(=O)(=O)O)[C@H]1CC[C@@H]2[C@@]1(CC[C@H]3[C@H]2[C@H](C[C@H]4[C@@]3(CC[C@H](C4)O)C)O)C	C26H45NO6S	M500.303T344.639	Terpenoids	500.303	344.639	1.66656e+06	0	1.97755e+06	260523	1.64264e+06	1.72566e+06	1.80392e+06	212949	No
Vulpinic Acid	0.961494	OMZRMXULWNMRAE-BMRADRMJSA-N	O=C1OC(C(O)=C1C=2C=CC=CC2)=C(C(=O)OC)C=3C=CC=CC3	C19H14O5	M323.088T271.860	Organic acids and derivatives	323.088	271.86	0	0	0	4.91672e+07	0	0	0	5.48352e+07	No
[(2S,3R,4S,5S,6R)-3,4,5-trihydroxy-6-(hydroxymethyl)oxan-2-yl] (1S,4aR,6aS,6bR,9S,10R,11R,12aR)-1,10,11-trihydroxy-9-(hydroxymethyl)-2,2,6a,6b,9,12a-hexamethyl-1,3,4,5,6,6a,7,8,8a,10,11,12,13,14b-tetradecahydropicene-4a-carboxylate	0.96141	CMZFNIMQBCBHEX-TXYDQLOPSA-N	O=C(OC1OC(CO)C(O)C(O)C1O)C23CCC(C)(C)C(O)C3C4=CCC5C6(C)CC(O)C(O)C(C)(CO)C6CCC5(C)C4(C)CC2	C36H58O11	M667.402T663.595	Terpenoids	667.402	663.595	0	0	0	274214	0	0	0	0	No
(2S,3R,4S,5S,6R)-2-[(2R,3R,4S,5S,6R)-4,5-dihydroxy-2-[[(3S,5R,8R,10R,12R,13R,14R,17S)-12-hydroxy-17-(2-hydroxy-6-methylhept-5-en-2-yl)-4,4,8,10,14-pentamethyl-2,3,5,6,7,9,11,12,13,15,16,17-dodecahydro-1H-cyclopenta[a]phenanthren-3-yl]oxy]-6-(hydroxymethyl)oxan-3-yl]oxy-6-(hydroxymethyl)oxane-3,4,5-triol	0.961237	RWXIFXNRCLMQCD-XXYKJBRESA-N	OCC1OC(OC2C(O)C(O)C(OC2OC3CCC4(C)C(CCC5(C)C4CC(O)C6C(CCC65C)C(O)(C)CCC=C(C)C)C3(C)C)CO)C(O)C(O)C1O	C42H72O13	M807.479T318.909	Terpenoids	807.479	318.909	1.63997e+06	1.58495e+06	1.86554e+06	0	1.77349e+06	1.90923e+06	0	236042	No
Dioscin	0.960874	VNONINPVFQTJOC-ZGXDEBHDSA-N	[C@@]([H])([C@@]([H])49)(C1)[C@](CC[C@@]4([C@](C5=CC9)(CC[C@H](O[C@H](O7)[C@H](O[C@H](O8)[C@H](O)[C@H](O)[C@H]([C@@H]8C)O)[C@@H](O)[C@@H]([C@H]7CO)O[C@@H]([C@H](O)6)O[C@H]([C@H](O)[C@H]6O)C)C5)C)[H])([C@]([C@H](C)2)([H])[C@](O[C@@]2(C3)OC[C@@H](C3)C)([H])1)C	C45H72O16	M869.479T705.221	Terpenoids	869.479	705.221	0	0	0	4.37814e+06	0	0	0	4.12989e+06	No
(1R,2E,7R,10E,12S,13S,15R)-12,15-dihydroxy-7-methyl-8-oxabicyclo[11.3.0]hexadeca-2,10-dien-9-one	0.960808	KQNZDYYTLMIZCT-SWGFJCPHSA-N	O=C1OC(C)CCCC=CC2CC(O)CC2C(O)C=C1	C16H24O4	M281.174T385.648	Miscellaneous	281.174	385.648	565116	532908	681802	711430	611929	632156	362047	587536	No
Artemisinic acid	0.960691	PLQMEXSCSAIXGB-SAXRGWBVSA-N	CC1CCC(C2C1CCC(=C2)C)C(=C)C(=O)O	C15H22O2	M235.169T542.449	Terpenoids	235.169	542.449	6.85173e+06	6.43099e+06	5.52804e+06	5.06411e+06	5.92834e+06	6.09291e+06	6.02503e+06	5.18168e+06	No
Grandisin	0.959964	ZPINJJOPURFFNV-UHFFFAOYSA-N	COC1=CC(=CC(OC)=C1OC)C2OC(C(C)C2C)C3=CC(OC)=C(OC)C(OC)=C3	C24H32O7	M433.223T348.840	Phenylpropanoids	433.223	348.84	0	0	0	0	0	0	0	130728	No
5-hydroxy-2-(4-hydroxyphenyl)-6,7-dimethoxychromen-4-one	0.958505	ZIIAJIWLQUVGHB-UHFFFAOYSA-N	COc1cc2oc(cc(=O)c2c(O)c1OC)c3ccc(O)cc3	C17H14O6	M315.086T297.213	Flavonoids	315.086	297.213	0	0	0	154841	0	0	0	0	No
Ginsenoside Rk1	0.958083	KWDWBAISZWOAHD-MHOSXIPRSA-N	CC(=CCCC(=C)C1CCC2(C1C(CC3C2(CCC4C3(CCC(C4(C)C)OC5C(C(C(C(O5)CO)O)O)OC6C(C(C(C(O6)CO)O)O)O)C)C)O)C)C	C42H70O12	M789.475T580.285	Terpenoids	789.475	580.285	0	0	0	0	0	0	0	114197	No
(2S,3S)-2-(3,4-dihydroxyphenyl)-3,7-dihydroxy-2,3-dihydrochromen-4-one	0.957221	FNUPUYFWZXZMIE-CABCVRRESA-N	O=C1C2=CC=C(O)C=C2OC(C3=CC=C(O)C(O)=C3)C1O	C15H12O6	M289.070T244.477	Flavonoids	289.07	244.477	0	0	0	612661	0	0	0	600974	No
(2R,3S,4S,5R,6S)-2-(hydroxymethyl)-6-[4-[(E)-3-hydroxyprop-1-enyl]phenoxy]oxane-3,4,5-triol	0.956196	CRVXJSNSTGEXDX-HHMSBIESSA-N	OCC=CC1=CC=C(OC2OC(CO)C(O)C(O)C2O)C=C1	C15H20O7	M335.110T235.002	Miscellaneous	335.11	235.002	370010	505105	0	776036	0	405457	529964	749403	No
Mulberrin	0.955802	UWQYBLOHTQWSQD-UHFFFAOYSA-N	CC(=CCC1=C2C(=C(C=C1O)O)C(=O)C(=C(O2)C3=C(C=C(C=C3)O)O)CC=C(C)C)C	C25H26O6	M423.178T439.971	Flavonoids	423.178	439.971	0	0	0	301451	0	0	0	264073	No
(1R,3R,4S,6S,8R,9R,10S,11S)-9-(acetyloxy)-8-hydroxy-3,8-dimethyl-12-methylidene-7,13-dioxo-5,14-dioxatricyclo[9.3.0.0⁴,⁶]tetradecan-10-yl 2-methylprop-2-enoate	0.952233	BRBRVKOYZAMSBL-PXFMFDQNSA-N	O=C(OC1C(OC(=O)C)C(O)(C(=O)C2OC2C(C)CC3OC(=O)C(=C)C31)C)C(=C)C	C21H26O9	M445.148T265.436	Terpenoids	445.148	265.436	0	0	0	1.99285e+07	0	0	0	2.02725e+07	No
Lutl-6-C-Glc	0.952174	PEFNSGRTCBGNAN-QNDFHXLGSA-N	O=c1cc(-c2ccc(O)c(O)c2)oc2cc(O[C@@H]3O[C@H](CO)[C@@H](O)[C@H](O)[C@H]3O)cc(O)c12	C21H20O11	M449.107T108.005	Flavonoids	449.107	108.005	0	668720	0	5.03477e+06	0	0	0	6.42224e+06	No
sclareol	0.951648	XVULBTBTFGYVRC-UHFFFAOYSA-N	OC(C=C)(C)CCC1C(O)(C)CCC2C(C)(C)CCCC12C	C20H36O2	M326.305T678.165	Terpenoids	326.305	678.165	2.33999e+06	2.25382e+06	2.26492e+06	0	1.85114e+06	2.50353e+06	1.71813e+06	315131	No
Flavanone base +2O, 1MeO	0.949053	DJOJDHGQRNZXQQ-UHFFFAOYSA-N	O=C2C3=C(O)C=C(OC)C=C3(OC(C1=CC=C(O)C=C1)C2)	C16H14O5	M287.091T192.614	Flavonoids	287.091	192.614	0	0	0	9.21054e+06	334533	0	0	8.97125e+06	No
Tulipinolide	0.947981	UPNVKIZABMRHNR-BZLPTDEHSA-N	O=C1OC2C=C(C)CCC=C(C)CC(OC(=O)C)C2C1=C	C17H22O4	M291.159T298.541	Miscellaneous	291.159	298.541	463015	869241	930797	0	463672	785376	585645	385346	No
Atractylenolide I	0.947726	ZTVSGQPHMUYCRS-SWLSCSKDSA-N	CC1=C2CC3C(=C)CCCC3(C=C2OC1=O)C	C15H18O2	M231.138T460.440	Sesquiterpenoids	231.138	460.44	0	0	0	1.46406e+06	0	0	0	1.41605e+06	No
beta-Elemonic acid	0.947344	XLPAINGDLCDYQV-UHFFFAOYSA-N	CC(=CCCC(C1CCC2(C1(CCC3=C2CCC4C3(CCC(=O)C4(C)C)C)C)C)C(=O)O)C	C30H46O3	M455.352T450.056	Terpenoids	455.352	450.056	0	0	0	243813	0	0	0	269959	No
Scoparone	0.946786	GUAFOGOEJLSQBT-UHFFFAOYSA-N	COC1=C(C=C2C(=C1)C=CC(=O)O2)OC	C11H10O4	M207.065T164.994	Coumarins and derivatives	207.065	164.994	0	0	0	3.4421e+06	0	0	0	3.06122e+06	No
ADRENALINE BITARTRATE	0.94605	YLXIPWWIOISBDD-NDAAPVSOSA-N	O=C(O)C(O)C(O)C(=O)O.OC1=CC=C(C=C1O)C(O)CNC	C13H19NO9	M351.141T60.267	Phenols	351.141	60.2675	0	0	0	3.41578e+06	0	0	0	3.47732e+06	No
Licoricesaponin H2	0.944883	LPLVUJXQOOQHMX-UHFFFAOYSA-N	CC1(C)C(CCC2(C)C1CCC1(C)C2C(=O)C=C2C3CC(C)(CCC3(C)CCC12C)C(O)=O)OC1OC(C(O)C(O)C1OC1OC(C(O)C(O)C1O)C(O)=O)C(O)=O	C42H62O16	M823.409T350.200	Terpenoids	823.409	350.2	0	0	0	9.4727e+06	0	0	0	1.03851e+07	No
cuminyl alcohol	0.943314	OIGWAXDAPKFNCQ-UHFFFAOYSA-N	OCC1=CC=C(C=C1)C(C)C	C10H14O	M133.101T404.896	Prenol lipids	133.101	404.896	0	0	0	4.64163e+06	0	0	0	3.33483e+06	No
4-[3,4,5-trihydroxy-6-(hydroxymethyl)oxan-2-yl]oxy-9-(3,4,5-trimethoxyphenyl)-5a,6,8a,9-tetrahydro-5H-[2]benzofuro[6,5-f][1,3]benzodioxol-8-one	0.943254	PAIASCMUTMHGHU-UHFFFAOYSA-N	O=C1OCC2CC3=C(OC4OC(CO)C(O)C(O)C4O)C=5OCOC5C=C3C(C6=CC(OC)=C(OC)C(OC)=C6)C12	C28H32O13	M599.177T130.170	Phenylpropanoids	599.177	130.17	0	0	0	296535	0	0	0	3.29638e+06	No
Lindenenol	0.942938	XRDJYSVGPBJZSG-PSDLAXTLSA-N	CC1=COC2=C1C(C3C(=C)C4CC4C3(C2)C)O	C15H18O2	M231.138T306.340	Terpenoids	231.138	306.34	0	224848	0	2.77591e+06	0	0	0	3.16275e+06	No
Nardosinone	0.940353	KXGHHSIMRWPVQM-JWFUOXDNSA-N	CC1CCC=C2C1(C3C(CC2=O)OOC3(C)C)C	C15H22O3	M251.164T288.740	Terpenoids	251.164	288.74	3.92457e+06	4.34837e+06	4.17179e+06	3.73546e+06	3.65961e+06	0	0	4.02361e+06	No
Sciadopitysin	0.940111	YCXRBCHEOFVYEN-UHFFFAOYSA-N	COC1=CC=C(C=C1)C2=CC(=O)C3=C(O2)C(=C(C=C3O)O)C4=C(C=CC(=C4)C5=CC(=O)C6=C(C=C(C=C6O5)OC)O)OC	C33H24O10	M581.144T543.095	Flavonoids	581.144	543.095	5.20516e+06	4.59855e+06	4.42655e+06	3.75949e+06	4.84018e+06	5.34582e+06	5.1389e+06	3.44731e+06	No
2-Hydroxy-4-methoxybenzaldehyde	0.939337	WZUODJNEIXSNEU-UHFFFAOYSA-N	COC1=CC(=C(C=C1)C=O)O	C8H8O3	M153.055T52.958	Phenols	153.055	52.9577	0	0	0	9.88667e+06	0	0	0	7.65467e+06	No
Kaempferol-3-O-glucuronoside	0.938262	FNTJVYCFNVUBOL-ZUGPOPFOSA-N	O[C@@H]1[C@@H](O)[C@H](OC2=C(OC3=CC(O)=CC(O)=C3C2=O)C2=CC=C(O)C=C2)O[C@@H]([C@H]1O)C(O)=O	C21H18O12	M463.086T137.575	Flavonoids	463.086	137.575	1.15462e+06	1.22372e+06	1.40236e+06	1.38555e+07	8.73556e+06	7.39437e+06	7.85083e+06	1.34203e+07	No
Kojic Acid	0.93815	BEJNERDRQOWKJM-UHFFFAOYSA-N	C1=C(OC=C(C1=O)O)CO	C6H6O4	M143.034T66.190	Organoheterocyclic compounds	143.034	66.1902	0	0	0	0	0	0	0	1.7555e+07	No
1-Monopalmitin	0.938061	QHZLMUACJMDIAE-UHFFFAOYSA-N	O=C(OCC(O)CO)CCCCCCCCCCCCCCC	C19H38O4	M353.266T763.212	Miscellaneous	353.266	763.212	0	0	0	0	0	0	0	719272	No
Flavokawain C	0.936699	UXUFMIJZNYXWDX-VMPITWQZSA-N	COC1=CC(=C(C(=C1)OC)C(=O)C=CC2=CC=C(C=C2)O)O	C17H16O5	M301.107T408.153	Chalcones	301.107	408.153	0	0	0	178992	0	0	0	0	No
Aurantio-obtusin	0.936382	RNXZPKOEJUFJON-UHFFFAOYSA-N	CC1=CC2=C(C(=C1O)OC)C(=O)C3=C(C(=C(C=C3C2=O)O)OC)O	C17H14O7	M331.081T375.092	Quinones	331.081	375.092	0	0	0	249427	0	0	0	207649	No
Ingenol-3,4-5,20-diacetonide	0.934904	JOKBBQPBIIZMJV-UHFFFAOYSA-N	CC1CC2C(C2(C)C)C3C=C4COC(OC4C56C1(C3=O)C=C(C5OC(O6)(C)C)C)(C)C	C26H36O5	M429.261T752.486	Terpenoids	429.261	752.486	0	0	1.95229e+06	0	3.75497e+06	5.31958e+06	4.47527e+06	0	No
phellopterin	0.93317	BMLZFLQMBMYVHG-UHFFFAOYSA-N	O=C1OC=2C(OCC=C(C)C)=C3OC=CC3=C(OC)C2C=C1	C17H16O5	M301.107T111.972	Coumarins and derivatives	301.107	111.972	0	0	0	2.03893e+07	0	0	0	1.85741e+07	No
Pyroglutamic acid (not validated, isomer of 88)	0.932738	ODHCTXKNWHHXJC-UHFFFAOYSA-N	O=C(O)C1NC(=O)CC1	C5H7NO3	M130.050T36.041	Amino acid derivatives	130.05	36.0414	7.71541e+07	6.78674e+07	7.77507e+07	9.31808e+07	8.13153e+07	7.59238e+07	7.69643e+07	8.75317e+07	No
Agarotetrol	0.931364	CWMIROLCTHMEEO-JJXSEGSLSA-N	C1=CC=C(C=C1)CCC2=CC(=O)C3=C(O2)C(C(C(C3O)O)O)O	C17H18O6	M319.117T237.237	Phenols	319.117	237.237	0	0	0	0	0	0	0	1.61512e+06	No
Hydroxyvalerenic Acid	0.930492	XJNQXTISSHEQKD-UNXUOHHUSA-N	O=C(O)C(=CC1C2=C(C)CC(O)C2C(C)CC1)C	C15H22O3	M273.146T343.301	Sesquiterpenoids	273.146	343.301	459911	541374	511844	0	0	488561	331093	419934	No
Parthenolide	0.928243	KTEXNACQROZXEV-UHFFFAOYSA-N	CC1=CCCC2(C(O2)C3C(CC1)C(=C)C(=O)O3)C	C15H20O3	M249.148T401.339	Sesquiterpenoids	249.148	401.339	0	0	0	1.19653e+06	0	0	0	1.2042e+06	No
5,9-dimethyltetracyclo[11.2.1.0¹,¹⁰.0⁴,⁹]hexadecane-5,14-dicarboxylic acid	0.928082	HITLMPHPGUZLGI-UHFFFAOYSA-N	O=C(O)C1CC23CCC4C(C(=O)O)(C)CCCC4(C)C3CCC1C2	C20H30O4	M352.246T367.844	Terpenoids	352.246	367.844	0	0	0	124298	0	0	0	92653.4	No
(4S,5Z,6S)-4-(2-methoxy-2-oxoethyl)-5-[2-[(E)-3-phenylprop-2-enoyl]oxyethylidene]-6-[(2S,3R,4S,5S,6R)-3,4,5-trihydroxy-6-(hydroxymethyl)oxan-2-yl]oxy-4H-pyran-3-carboxylic acid	0.927643	JGHUOJAZXGSFRI-HOWDAYCMSA-N	O=C(O)C1=COC(OC2OC(CO)C(O)C(O)C2O)C(=CCOC(=O)C=CC=3C=CC=CC3)C1CC(=O)OC	C26H30O13	M551.175T352.409	Phenylpropanoids	551.175	352.409	0	0	0	298574	0	0	0	384589	No
Zizyberanalic acid	0.92696	SLWJVQQNDGLXTK-UHFFFAOYSA-N	CC(=C)C1CCC2(CCC3(C)C(CCC4C3(C)CCC5C(C)(C)C(O)C(C=O)C45C)C12)C(O)=O	C30H46O4	M453.336T303.267	Terpenoids	453.336	303.267	0	0	0	189407	0	0	0	0	No
Neobavaisoflavone	0.9263	OBGPEBYHGIUFBN-UHFFFAOYSA-N	CC(=CCC1=C(C=CC(=C1)C2=COC3=C(C2=O)C=CC(=C3)O)O)C	C20H18O4	M323.127T366.538	Flavonoids	323.127	366.538	0	0	0	373421	0	0	0	374039	No
Tectochrysin	0.925835	IRZVHDLBAYNPCT-UHFFFAOYSA-N	COC1=CC(=C2C(=C1)OC(=CC2=O)C3=CC=CC=C3)O	C16H12O4	M269.080T188.817	Flavonoids	269.08	188.817	0	0	0	0	0	0	0	589280	No
Santonin	0.924857	XJHDMGJURBVLLE-BOCCBSBMSA-N	O=C1C=CC2(C(=C1C)C3OC(=O)C(C)C3CC2)C	C15H18O3	M247.132T486.901	Terpenoids	247.132	486.901	0	0	0	137327	0	0	0	0	No
(1aS,10aR)-1a,5,9-Trimethyl-1a,3,6,10a-tetrahydrooxireno[4,5]cyclodeca[1,2-b]furan-10(2H)-one	0.924511	CVIVANCKIBYAOP-WSQYCBKMSA-N	CC/1=C\CC[C@]2(C)O[C@H]2C(=O)C3=C(C1)OC=C3C	C15H18O3	M229.122T461.404	Sesquiterpenoids	229.122	461.404	0	0	0	5.56349e+07	0	0	0	5.91277e+07	No
isoimperatorin	0.923869	IGWDEVSBEKYORK-UHFFFAOYSA-N	O=C1OC=2C=C3OC=CC3=C(OCC=C(C)C)C2C=C1	C16H14O4	M293.079T280.604	Coumarins and derivatives	293.079	280.604	0	0	0	3.14567e+06	0	0	0	4.05372e+06	No
Cafestol	0.923655	DNJVYWXIDISQRD-HWUKTEKMSA-N	CC12CCC3=C(C1CCC45C2CCC(C4)C(C5)(CO)O)C=CO3	C20H28O3	M317.210T592.719	Terpenoids	317.21	592.719	877205	963536	843147	4.37797e+06	778370	1.04036e+06	1.0256e+06	4.56662e+06	No
catalposide	0.92299	UXSACQOOWZMGSE-RWORTQBESA-N	O=C(OC1C2OC2(CO)C3C(OC=CC13)OC4OC(CO)C(O)C(O)C4O)C5=CC=C(O)C=C5	C22H26O12	M483.147T213.367	Iridoid glucoside	483.147	213.367	0	0	0	1.79782e+06	0	0	0	1.86642e+06	No
Curcumol	0.92237	QRMPRVXWPCLVNI-XIQJJJERSA-N	CC1CCC2C13CC(C(O3)(CC2=C)O)C(C)C	C15H24O2	M237.185T155.639	Terpenoids	237.185	155.639	0	0	0	0	0	0	0	1.80511e+06	No
Phenethylacetate	0.917542	MDHYEMXUFSJLGV-UHFFFAOYSA-N	O=C(OCCC=1C=CC=CC1)C	C10H12O2	M165.091T98.991	Benzene and substituted derivatives	165.091	98.9909	0	0	0	0	0	0	0	7.7749e+06	No
Stachydrine	0.915541	CMUNUTVVOOHQPW-LURJTMIESA-N	C[N+]1(CCCC1C(=O)[O-])C	C7H13NO2	M144.102T33.579	Alkaloids	144.102	33.5793	1.22269e+07	1.35246e+07	1.36828e+07	2.27581e+07	1.31134e+07	1.27077e+07	1.43243e+07	1.4915e+07	No
Dubinidine	0.913627	NETGEQWGGLFVRL-UHFFFAOYSA-N	COc1c2c(nc3ccccc13)OC(C(C)(O)CO)C2	C15H17NO4	M276.123T42.661	Alkaloids	276.123	42.6607	0	0	0	3.91885e+06	0	0	0	2.85395e+06	No
[(2R,3R,4R,5R,6R)-2-[[(2R,3R,4R)-3,4-dihydroxy-4-(hydroxymethyl)oxolan-2-yl]oxymethyl]-4-[(2S,3R,4R,5R,6S)-4,5-dihydroxy-6-methyl-3-[(2S,3R,4S,5S)-3,4,5-trihydroxyoxan-2-yl]oxyoxan-2-yl]oxy-6-[2-(3,4-dihydroxyphenyl)ethoxy]-5-hydroxyoxan-3-yl] (E)-3-(3,4-dihydroxyphenyl)prop-2-enoate	0.912833	NPVUMVVTBDKDDD-NTQQJVIQSA-N	O=C(OC1C(OC(OCCC2=CC=C(O)C(O)=C2)C(O)C1OC3OC(C)C(O)C(O)C3OC4OCC(O)C(O)C4O)COC5OCC(O)(CO)C5O)C=CC6=CC=C(O)C(O)=C6	C39H52O23	M889.306T115.558	Phenylpropanoids	889.306	115.558	866532	0	886729	0	0	1.52902e+06	965238	0	No
Glutamate	0.9127	WHUUTDBJXJRKMK-UHFFFAOYSA-N	C(CC(=O)O)C(C(=O)O)N	C5H9NO4	M148.060T33.848	Amino acid derivatives	148.06	33.8477	3.1e+06	2.90387e+06	2.72391e+06	4.00824e+06	3.5873e+06	3.54876e+06	4.34068e+06	3.2073e+06	No
12-oxo-phytodienoic acid	0.911902	PMTMAFAPLCGXGK-UHFFFAOYSA-N	O=C(O)CCCCCCCC1C=CC(=O)C1(CC=CCC)	C18H28O3	M293.211T707.483	Organic acids and derivatives	293.211	707.483	4.08492e+06	3.13761e+06	3.59373e+06	0	1.76738e+06	1.94943e+06	1.84161e+06	0	No
LPC 16:0	0.909519	ASWBNKHCZGQVJV-UHFFFAOYSA-N	O=C(OCC(O)COP(=O)([O-])OCC[N+](C)(C)C)CCCCCCCCCCCCCCC	C24H50NO7P	M496.340T600.454	Lipids	496.34	600.454	3.11468e+10	2.93292e+10	3.01896e+10	2.67903e+08	2.83627e+10	2.91995e+10	2.78441e+10	7.79362e+07	No
7-hydroxy-2-[4-[(2S,3R,4S,5S,6R)-3,4,5-trihydroxy-6-(hydroxymethyl)oxan-2-yl]oxyphenyl]-2,3-dihydrochromen-4-one	0.908608	DEMKZLAVQYISIA-UZQFATADSA-N	O=C1C2=CC=C(O)C=C2OC(C3=CC=C(OC4OC(CO)C(O)C(O)C4O)C=C3)C1	C21H22O9	M441.116T51.268	Flavonoids	441.116	51.2679	0	0	0	2.41777e+07	0	0	0	2.65071e+07	No
Pyridoxine	0.908193	LXNHXLLTXMVWPM-UHFFFAOYSA-N	OC=1C(=NC=C(C1CO)CO)C	C8H11NO3	M170.092T35.131	Alkaloids	170.092	35.1309	8.90065e+06	6.16666e+06	7.11803e+06	7.24242e+06	7.86931e+06	1.04569e+07	1.21045e+07	8.35634e+06	No
(2S,6R,8aS)-6-(2-hydroxypropan-2-yl)-8a-methyl-4-methylidene-1,2,3,4a,5,6,7,8-octahydronaphthalen-2-ol	0.907103	XZXBGGYJQALVAW-VSUHMYSYSA-N	OC1CC(=C)C2CC(CCC2(C)C1)C(O)(C)C	C15H26O2	M261.184T722.391	Terpenoids	261.184	722.391	0	0	0	0	4.19098e+06	0	3.92831e+06	0	No
cynaropicrin	0.901744	KHSCYOFDKADJDJ-NQLMQOPMSA-N	O=C(OC1CC(=C)C2CC(O)C(=C)C2C3OC(=O)C(=C)C13)C(=C)CO	C19H22O6	M347.151T145.596	Terpenoids	347.151	145.596	0	0	1.54212e+06	1.49806e+06	1.49397e+06	0	0	1.4019e+06	No
Choline [M]+	0.901607	OEYIOHPDSNJKLS-UHFFFAOYSA-N	OCC[N+](C)(C)C	C5H14NO	M104.107T687.197	Organonitrogen compounds	104.107	687.197	7.60566e+07	7.2001e+07	7.31363e+07	5.04646e+06	7.37786e+07	7.23169e+07	6.34538e+07	2.3432e+06	No
Isobutyl 4-hydroxybenzoate	0.901391	XPJVKCRENWUEJH-UHFFFAOYSA-N	CC(C)COC(=O)C1=CC=C(C=C1)O	C11H14O3	M195.102T297.163	Phenolic acids	195.102	297.163	0	0	0	2.42488e+06	0	0	0	2.43886e+06	No
Tacrolimus	0.900991	QJJXYPPXXYFBGM-LFZNUXCKSA-N	O=C1OC(C(=CC2CCC(O)C(OC)C2)C)C(C)C(O)CC(=O)C(C=C(C)CC(C)CC(OC)C3OC(O)(C(=O)C(=O)N4CCCCC14)C(C)CC3OC)CC=C	C44H69NO12	M804.489T618.229	Terpenoids	804.489	618.229	0	0	0	2.7881e+06	0	0	0	3.00215e+06	No
Azuleno[6,5-b]furan-2,6(3H,4H)-dione, 3a,7,7a,8,9,9a-hexahydro-5,8-dimethyl-3-methylene-, (3aR,7aS,8S,9aR)-	0.900586	UQNONRHPSCIIJO-SKVKQCJPSA-N	C[C@H]1C[C@H]2OC(=O)C(=C)[C@H]2C\C3=C(/C)C(=O)C[C@@H]13	C15H18O3	M247.133T317.908	Terpenoids	247.133	317.908	0	0	0	2.51094e+07	0	0	0	2.60121e+07	No
Loureirin A	0.900397	RSAIVLRELNGZEY-UHFFFAOYSA-N	COC1=CC(=C(C=C1)CCC(=O)C2=CC=C(C=C2)O)OC	C17H18O4	M287.125T303.848	Chalcones	287.125	303.848	0	0	0	0	0	0	0	486092	No
(9E)-11a-Hydroxy-3,6,10-trimethyl-7,8,11,11a-tetrahydrocyclodeca[b]furan-2,5(4H,6H)-dione	0.898568	SCOXWKWLFRIELY-WEVVVXLNSA-N	CC1CC/C=C(C)/CC\2(O)OC(=O)\C(=C2CC1=O)C	C15H20O4	M247.133T55.599	Miscellaneous	247.133	55.5988	0	0	0	1.54446e+07	0	0	0	1.53322e+07	No
Hordenine	0.89797	KUBCEEMXQZUPDQ-UHFFFAOYSA-N	CN(C)CCC1=CC=C(O)C=C1	C10H15NO	M166.122T64.245	Alkaloids	166.122	64.2448	0	0	0	1.02832e+06	0	0	0	1.11336e+06	No
1,4a-dimethyl-9-oxo-7-propan-2-yl-3,4,10,10a-tetrahydro-2H-phenanthrene-1-carboxylic acid	0.894036	MSWJSDLNPCSSNW-UHFFFAOYSA-N	O=C(O)C1(C)CCCC2(C3=CC=C(C=C3C(=O)CC12)C(C)C)C	C20H26O3	M332.219T484.251	Terpenoids	332.219	484.251	0	0	0	0	0	0	0	466334	No
(2S,3R,4S,5R)-2-[(2R,3R,4S,5S,6R)-2-[[(3S,6S,8R,10R,12R,13R,14R,17S)-3,12-dihydroxy-17-[(2S)-2-hydroxy-6-methylhept-5-en-2-yl]-4,4,8,10,14-pentamethyl-2,3,5,6,7,9,11,12,13,15,16,17-dodecahydro-1H-cyclopenta[a]phenanthren-6-yl]oxy]-4,5-dihydroxy-6-(hydroxymethyl)oxan-3-yl]oxyoxane-3,4,5-triol	0.89383	FNIRVWPHRMMRQI-JLFYWXTPSA-N	OCC1OC(OC2CC3(C)C(CC(O)C4C(CCC43C)C(O)(C)CCC=C(C)C)C5(C)CCC(O)C(C)(C)C25)C(OC6OCC(O)C(O)C6O)C(O)C1O	C41H70O13	M809.444T618.366	Terpenoids	809.444	618.366	0	0	0	0	0	0	0	231091	No
4-[2-[(1R,4aS,5R,6R,8aS)-6-hydroxy-5-(hydroxymethyl)-5,8a-dimethyl-2-methylidene-3,4,4a,6,7,8-hexahydro-1H-naphthalen-1-yl]-1-hydroxyethyl]-2H-furan-5-one	0.892773	KHQNSSJNIXVKMK-QSCDNJGLSA-N	O=C1OCC=C1C(O)CC2C(=C)CCC3C(C)(CO)C(O)CCC23C	C20H30O5	M351.214T290.602	Terpenoids	351.214	290.602	0	0	0	2.34913e+06	0	0	0	2.49515e+06	No
Linderane	0.892761	KBMSVODXFLAQNJ-UHFFFAOYSA-N	CC1=CCCC23C(O2)C(C4=C(C1)OC=C4C)OC3=O	C15H16O4	M261.112T318.948	Sesquiterpenoids	261.112	318.948	1.32249e+06	1.53051e+06	1.51038e+06	1.69333e+06	888151	1.14112e+06	926871	1.64005e+06	No
6-Hydroxyindole	0.891287	XAWPKHNOFIWWNZ-UHFFFAOYSA-N	C1=CC(=CC2=C1C=CN2)O	C8H7NO	M134.060T99.918	Alkaloids	134.06	99.9183	0	0	0	0	3.60075e+06	4.15416e+06	4.23802e+06	0	No
Camphor	0.891264	DSSYKIVIOFKYAU-UHFFFAOYSA-N	CC1(C2CCC1(C(=O)C2)C)C	C10H16O	M153.127T24.849	Terpenoids	153.127	24.8488	0	0	0	0	8.48864e+06	4.80926e+06	7.98944e+06	0	No
Isosteviol	0.890976	KFVUFODCZDRVSS-XGBBNYNSSA-N	CC12CCC3C4(CCCC(C4CCC3(C1)CC2=O)(C)C(=O)O)C	C20H30O3	M319.226T438.897	Terpenoids	319.226	438.897	0	0	0	0	343965	320340	378985	0	No
Phthalic anhydride	0.887041	LGRFSURHDFAFJT-UHFFFAOYSA-N	O=c(o1)c(c2)c(ccc2)c(=O)1	C8H4O3	M149.023T603.047	Miscellaneous	149.023	603.047	2.42721e+07	1.18226e+07	4.09662e+07	5.54641e+06	0	2.73238e+07	2.14396e+07	5.96034e+06	No
3-[(2R,3S,4S,5S)-3,4-dihydroxy-5-(hydroxymethyl)oxolan-2-yl]oxy-5,7-dihydroxy-2-(4-hydroxyphenyl)chromen-4-one	0.886539	POQICXMTUPVZMX-AXWIHUDSSA-N	OC[C@@H]1O[C@H](OC2=C(OC3=CC(O)=CC(O)=C3C2=O)C4=CC=C(O)C=C4)[C@@H](O)[C@@H]1O	C20H18O10	M419.096T292.299	Flavonoids	419.096	292.299	0	0	0	285787	0	0	0	293170	No
Dibutylphthalate	0.885295	DOIRQSBPFJWKBE-UHFFFAOYSA-N	CCCCOC(=O)c1ccccc1C(=O)OCCCC	C16H22O4	M279.157T285.058	Organic acids and derivatives	279.157	285.058	0	0	0	0	0	0	0	313144	No
(4Z,7Z)-5,9,9-Trimethyl-11-oxabicyclo[8.2.1]trideca-1(13),4,7-triene-6,12-dione	0.883006	CAHQQYHQUHYOGU-JCPYGFQFSA-N	C\C1=C\CC\C2=C/C(OC2=O)C(C)(C)\C=C/C1=O	C15H18O3	M247.133T220.810	Miscellaneous	247.133	220.81	0	0	0	1.55908e+07	0	0	0	1.67275e+07	No
Ferulaldehyde	0.882789	DKZBBWMURDFHNE-NSCUHMNNSA-N	COC1=C(C=CC(=C1)C=CC=O)O	C10H10O3	M179.070T68.574	Phenylpropanoids	179.07	68.5737	0	0	0	1.54271e+08	0	0	0	1.57493e+08	No
Betulin	0.88067	FVWJYYTZTCVBKE-ROUWMTJPSA-N	OCC12CCC(C(=C)C)C2C3CCC4C5(C)CCC(O)C(C)(C)C5CCC4(C)C3(C)CC1	C30H50O2	M443.388T331.151	Terpenoids	443.388	331.151	0	0	0	196825	0	0	0	253464	No
(1E,4Z,6E)-5-hydroxy-1,7-bis(4-hydroxy-3-methoxyphenyl)hepta-1,4,6-trien-3-one	0.874584	ZIUSSTSXXLLKKK-KOBPDPAPSA-N	COC1=CC(\C=C\C(=O)\C=C(O)\C=C\C2=CC=C(O)C(OC)=C2)=CC=C1O	C21H20O6	M369.133T302.605	Phenols	369.133	302.605	0	0	0	0	0	0	0	147275	No
2',6'-dihydroxy-4'-methoxydihydrochalcone	0.874155	MDMCODCJMHTFIZ-UHFFFAOYSA-N	O=C(C=1C(O)=CC(OC)=CC1O)CCC=2C=CC=CC2	C16H16O4	M273.112T302.034	Flavonoids	273.112	302.034	0	0	0	1.06684e+06	0	0	0	950090	No
Schisandrin	0.872872	YEFOAORQXAOVJQ-UHFFFAOYSA-N	CC1CC2=CC(=C(C(=C2C3=C(C(=C(C=C3CC1(C)O)OC)OC)OC)OC)OC)OC	C24H32O7	M433.220T362.937	Phenylpropanoids	433.22	362.937	0	0	0	0	0	0	0	119979	No
20-Hydroxyecdysone 20,22-acetonide	0.871992	GXNNYSDWRVKVJY-VUYJMULXSA-N	CC(C)(O)CC[C@H]1OC(C)(C)O[C@]1(C)[C@H]1CC[C@@]2(O)C3=CC(=O)[C@@H]4C[C@@H](O)[C@@H](O)C[C@]4(C)[C@H]3CC[C@]12C	C30H48O7	M521.344T696.246	Terpenoids	521.344	696.246	0	0	0	2.29263e+07	0	0	0	2.21603e+07	No
Sakuranetin	0.871405	DJOJDHGQRNZXQQ-AWEZNQCLSA-N	COC1=CC(O)=C2C(=O)C[C@H](OC2=C1)C1=CC=C(O)C=C1	C16H14O5	M287.091T360.346	Flavonoids	287.091	360.346	0	0	0	863659	0	0	0	0	No
Gamabufotalin	0.870669	FMTLOAVOGWSPEF-KJRPADTMSA-N	CC12CCC(CC1CCC3C2C(CC4(C3(CCC4C5=COC(=O)C=C5)O)C)O)O	C24H34O5	M403.248T298.767	Terpenoids	403.248	298.767	0	0	0	425251	0	0	0	212119	No
Ginkgetin	0.870447	AIFCFBUSLAEIBR-UHFFFAOYSA-N	COC1=C(C=C(C=C1)C2=CC(=O)C3=C(C=C(C=C3O2)OC)O)C4=C(C=C(C5=C4OC(=CC5=O)C6=CC=C(C=C6)O)O)O	C32H22O10	M567.128T490.806	Flavonoids	567.128	490.806	578485	364345	0	447910	374652	281722	322073	462300	No
trans-pterostilbene	0.870249	VLEUZFDZJKSGMX-UHFFFAOYSA-N	COC1=CC(C=CC2=CC=C(O)C=C2)=CC(OC)=C1	C16H16O3	M257.117T378.808	Phenols	257.117	378.808	456834	363509	349625	0	294899	0	0	0	No
Strychnine	0.870037	QMGVPVSNSZLJIA-UHFFFAOYSA-N	O=C1CC2OCC=C3CN4CCC56C4CC3C2C5N1C1=CC=CC=C61	C21H22N2O2	M335.171T832.198	Alkaloids	335.171	832.198	0	0	0	1.12387e+06	0	0	0	0	No
abscisic acid	0.869282	JLIDBLDQVAYHNE-YKALOCIXSA-N	O=C(O)C=C(C=CC1(O)C(=CC(=O)CC1(C)C)C)C	C15H20O4	M287.125T349.016	Sesquiterpenoids	287.125	349.016	0	0	0	161879	0	0	0	236595	No
alpha-Linolenic acid	0.869106	DTOSIQBPPRVQHS-PDBXOOCHSA-N	CCC=CCC=CCC=CCCCCCCCC(=O)O	C18H30O2	M279.232T355.197	Fatty Acyls	279.232	355.197	0	0	0	226374	0	235602	0	153757	No
2-Methoxy-4-{(2S,3R)-7-methoxy-3-methyl-5-[(1E)-1-propen-1-yl]-2,3-dihydro-1-benzofuran-2-yl}phenol	0.868193	ITDOFWOJEDZPCF-SZJIHULOSA-N	COC1=CC(=CC=C1O)[C@H]2OC3=C(C=C(\C=C\C)C=C3OC)[C@H]2C	C20H22O4	M327.159T85.344	Miscellaneous	327.159	85.3435	0	0	0	4.43083e+06	0	0	0	4.45951e+06	No
suberosin	0.86743	RSZDAYHEZSRVHS-UHFFFAOYSA-N	O=C1OC=2C=C(OC)C(=CC2C=C1)CC=C(C)C	C15H16O3	M262.143T575.064	Phenylpropanoids	262.143	575.064	1.26123e+06	1.20934e+06	1.32106e+06	1.21413e+06	1.20691e+06	1.45896e+06	1.35724e+06	1.21145e+06	No
6-[(2S,3R,4S,5S,6R)-4,5-dihydroxy-6-(hydroxymethyl)-3-[(2S,3R,4R,5R,6S)-3,4,5-trihydroxy-6-methyloxan-2-yl]oxyoxan-2-yl]-5,7-dihydroxy-2-(4-hydroxyphenyl)chromen-4-one	0.866809	BGPMMCPSTAYIEL-UTKQBPCESA-N	O=C1C=C(OC2=CC(O)=C(C(O)=C12)C3OC(CO)C(O)C(O)C3OC4OC(C)C(O)C(O)C4O)C=5C=CC(O)=CC5	C27H30O14	M617.127T212.649	Flavonoids	617.127	212.649	0	0	0	387623	0	0	0	406702	No
salviaflaside	0.8661	DSMWJDJWYGMEBO-PRFRQLEPSA-N	O=C(O)C(OC(=O)C=CC1=CC=C(O)C(OC2OC(CO)C(O)C(O)C2O)=C1)CC3=CC=C(O)C(O)=C3	C24H26O13	M540.171T107.453	Phenylpropanoids	540.171	107.453	0	0	0	2.81175e+07	0	0	0	2.86905e+07	No
Cinobufagin	0.865548	SCULJPGYOQQXTK-OLRINKBESA-N	CC(=O)O[C@H]1[C@H]2O[C@]22[C@@H]3CC[C@@H]4C[C@@H](O)CC[C@]4(C)[C@H]3CC[C@]2(C)[C@H]1C1=COC(=O)C=C1	C26H34O6	M443.245T293.389	Terpenoids	443.245	293.389	1.53565e+07	1.78647e+07	2.00341e+07	194599	2.25691e+07	2.6579e+07	2.82588e+07	169282	No
5-hydroxy-7,8-dimethoxy-2-phenyl-2,3-dihydrochromen-4-one	0.865252	VPGMCCIECGDASG-UHFFFAOYSA-N	COC1=CC(O)=C2C(=O)CC(OC2=C1OC)C3=CC=CC=C3	C17H16O5	M301.107T458.161	Flavonoids	301.107	458.161	0	0	0	9.46091e+06	0	0	0	9.01005e+06	No
Curdione	0.863315	KDPFMRXIVDLQKX-UHFFFAOYSA-N	CC1CCC=C(CC(=O)C(CC1=O)C(C)C)C	C15H24O2	M237.185T300.736	Terpenoids	237.185	300.736	0	0	0	3.31706e+06	0	0	0	2.8242e+06	No
linderalactone	0.863274	LWCKQMHMTSRRAA-QGQQYVBWSA-N	O=C1OC2C=C1CCC=C(C)CC=3OC=C(C32)C	C15H16O3	M245.117T186.008	Sesquiterpenoids	245.117	186.008	0	1.03162e+06	1.03524e+06	7.59262e+06	0	0	0	7.88365e+06	No
L-2,3-DIAMINOPROPIONIC ACID	0.862889	PECYZEOJVXMISF-UHFFFAOYSA-N	C(C(C(=O)O)N)N	C3H8N2O2	M105.070T25.343	Miscellaneous	105.07	25.3434	7.9558e+06	4.47009e+06	5.06232e+06	0	5.83203e+06	6.20814e+06	6.49311e+06	0	No
Vicenin 2	0.862871	FIAAVMJLAGNUKW-UHFFFAOYSA-N	OCC1OC(C(O)C(O)C1O)C1=C(O)C(C2OC(CO)C(O)C(O)C2O)=C2OC(=CC(=O)C2=C1O)C1=CC=C(O)C=C1	C27H30O15	M595.166T73.882	Flavonoids	595.166	73.8815	0	0	0	5.91326e+06	0	0	0	5.17307e+06	No
Arglabin	0.862079	UVJYAKBJSGRTHA-CUZKYEQNSA-N	CC1=CCC23C1C4C(CCC2(O3)C)C(=C)C(=O)O4	C15H18O3	M247.133T262.707	Terpenoids	247.133	262.707	0	0	0	7.54793e+06	0	0	0	7.39733e+06	No
Arteannuin	0.861555	QWQSMEDUZQDVLA-USPGQWGOSA-N	CC1CCC2C(=C)C(=O)OC23C1CCC4(C3O4)C	C15H20O3	M249.148T286.787	Terpenoids	249.148	286.787	4.1335e+06	4.28747e+06	4.00636e+06	5.03159e+07	2.90935e+06	3.17617e+06	3.08614e+06	4.9483e+07	No
Oleanonic acid	0.861175	FMIMFCRXYXVFTA-FUAOEXFOSA-N	CC1(CCC2(CCC3(C(=CCC4C3(CCC5C4(CCC(=O)C5(C)C)C)C)C2C1)C)C(=O)O)C	C30H46O3	M455.351T333.382	Terpenoids	455.351	333.382	0	0	0	218016	0	0	0	301834	No
2H-Cyclohepta[b]furan-2-one, 3,3a,4,7,8,8a-hexahydro-6-(3-hydroxybutyl)-7-methyl-3-methylene-	0.86078	KQEADOUDJYBGFC-UHFFFAOYSA-N	CC(O)CC\C1=C\CC2C(CC1C)OC(=O)C2=C	C15H22O3	M273.146T539.394	Miscellaneous	273.146	539.394	0	0	0	94919.1	0	0	0	0	No
Daidzin	0.858057	KYQZWONCHDNPDP-QNDFHXLGSA-N	C1=CC(=CC=C1C2=COC3=C(C2=O)C=CC(=C3)OC4C(C(C(C(O4)CO)O)O)O)O	C21H20O9	M417.118T140.179	Flavonoids	417.118	140.179	0	0	0	3.35865e+07	0	0	0	3.44572e+07	No
3,8a-Dihydroxy-5-isopropylidene-3,8-dimethyl-2,3,3a,4,5,8a-hexahydro-6(1H)-azulenone	0.857105	IXQJBPRUTQTCMW-UHFFFAOYSA-N	CC(C)=C1CC2C(C)(O)CCC2(O)\C(=C/C1=O)C	C15H22O3	M233.154T280.247	Terpenoids	233.154	280.247	0	0	0	6.12238e+06	0	0	0	6.26044e+06	No
1-methoxyindole-3-carbaldehyde	0.856245	NFGIENSPALNOON-UHFFFAOYSA-N	CON1C=C(C2=CC=CC=C21)C=O	C10H9NO2	M176.070T82.073	Alkaloids	176.07	82.0726	0	0	0	7.4078e+06	0	0	1.59867e+06	8.0349e+06	No
Procyanidin A2	0.856071	NSEWTSAADLNHNH-LSBOWGMISA-N	C1C(C(OC2=C1C(=CC3=C2C4C(C(O3)(OC5=CC(=CC(=C45)O)O)C6=CC(=C(C=C6)O)O)O)O)C7=CC(=C(C=C7)O)O)O	C30H24O12	M577.133T95.193	Procyanidins	577.133	95.1932	0	0	0	1.25116e+06	0	0	0	555564	No
Bufalin	0.85328	QEEBRPGZBVVINN-BMPKRDENSA-N	C[C@]12CC[C@H]3[C@@H](CC[C@@H]4C[C@@H](O)CC[C@]34C)[C@@]1(O)CC[C@@H]2C1=COC(=O)C=C1	C24H34O4	M387.255T563.943	Terpenoids	387.255	563.943	0	0	0	2.94322e+06	0	0	0	2.9655e+06	No
7-(2-hydroxypropan-2-yl)-1,4a-dimethyl-2,3,4,5,6,7,8,8a-octahydronaphthalen-1-ol	0.851785	LKKDASYGWYYFIK-UHFFFAOYSA-N	OC(C)(C)C1CCC2(C)CCCC(O)(C)C2C1	C15H28O2	M263.200T678.138	Terpenoids	263.2	678.138	1.11056e+07	1.09096e+07	1.12473e+07	0	1.37486e+07	1.52431e+07	1.58508e+07	0	No
Toosendanin	0.849514	NAHTXVIXCMUDLF-SLWGVJJJSA-N	CC(=O)OC1CC(C23COC(C1(C2CC(C4(C3C(=O)C(C5(C46C(O6)CC5C7=COC=C7)C)OC(=O)C)C)O)C)O)O	C30H38O11	M597.231T139.079	Terpenoids	597.231	139.079	0	0	0	1.54869e+06	0	0	0	1.26774e+06	No
18 beta-Glycyrrhetintic Acid	0.848303	MPDGHEJMBKOTSU-YKLVYJNSSA-N	CC1(C2CCC3(C(C2(CCC1O)C)C(=O)C=C4C3(CCC5(C4CC(CC5)(C)C(=O)O)C)C)C)C	C30H46O4	M471.347T311.817	Terpenoids	471.347	311.817	0	0	0	560210	0	0	0	587817	No
ostruthin	0.848196	INBMTJJPUABOQJ-VGOFMYFVSA-N	O=C1OC=2C=C(O)C(=CC2C=C1)CC=C(C)CCC=C(C)C	C19H22O3	M299.164T366.538	Phenylpropanoids	299.164	366.538	0	0	0	422282	0	0	0	375270	No
loganic acid	0.848138	JNNGEAWILNVFFD-CDJYTOATSA-N	O=C(O)C1=COC(OC2OC(CO)C(O)C(O)C2O)C3C1CC(O)C3C	C16H24O10	M377.142T51.636	Organic acids and derivatives	377.142	51.636	1.06778e+07	1.0947e+07	1.17708e+07	5.65906e+06	1.25495e+07	1.3579e+07	1.42566e+07	5.44832e+06	No
Sauchinone	0.846328	GMTJIWUFFXGFHH-WPAOEJHSSA-N	CC1CC2C3C(C1C)C4=CC5=C(C=C4OC36C(=CC2=O)OCO6)OCO5	C20H20O6	M357.133T191.546	Terpenoids	357.133	191.546	0	0	0	861496	0	0	0	730147	No
Alisol B 23-acetate	0.846078	NLOAQXKIIGTTRE-CXWFPJGHSA-N	CC(CC(C1C(O1)(C)C)OC(=O)C)C2=C3CC(C4C5(CCC(=O)C(C5CCC4(C3(CC2)C)C)(C)C)C)O	C32H50O5	M515.370T822.610	Terpenoids	515.37	822.61	0	0	0	0	0	0	0	2.38757e+06	No
Leucodin	0.842967	BJPSSVHNEGMBDQ-NUZBWSBOSA-N	O=C1C=C(C)C2C1=C(C)CCC3C2OC(=O)C3C	C15H18O3	M247.133T290.039	Amino acid derivatives	247.133	290.039	4.92283e+06	5.53837e+06	5.43384e+06	2.14473e+07	3.80903e+06	4.56884e+06	4.67299e+06	2.11157e+07	No
(2R,3R,4S,5S,6R)-2-[[(3S,6S,8R,10R,12R,13R,14R,17S)-3,12-dihydroxy-4,4,8,10,14-pentamethyl-17-[(2S)-6-methyl-2-[(2S,3R,4S,5S,6R)-3,4,5-trihydroxy-6-(hydroxymethyl)oxan-2-yl]oxyhept-5-en-2-yl]-2,3,5,6,7,9,11,12,13,15,16,17-dodecahydro-1H-cyclopenta[a]phenanthren-6-yl]oxy]-6-(hydroxymethyl)oxane-3,4,5-triol	0.842738	YURJSTAIMNSZAE-ILDRPQKSSA-N	OCC1OC(OC2CC3(C)C(CC(O)C4C(CCC43C)C(OC5OC(CO)C(O)C(O)C5O)(C)CCC=C(C)C)C6(C)CCC(O)C(C)(C)C26)C(O)C(O)C1O	C42H72O14	M823.481T208.573	Terpenoids	823.481	208.573	0	0	0	171242	0	0	0	0	No
[(1S)-5-hydroxy-1-[(2S,3R,4S,5S,6R)-3,4,5-trihydroxy-6-(hydroxymethyl)oxan-2-yl]oxy-1,4a,5,7a-tetrahydrocyclopenta[c]pyran-7-yl]methyl benzoate	0.842001	LPLWWIHUJXWQSS-VIOLRBFZSA-N	O=C(OCC1=CC(O)C2C=COC(OC3OC(CO)C(O)C(O)C3O)C12)C=4C=CC=CC4	C22H26O10	M473.142T186.892	Miscellaneous	473.142	186.892	0	0	0	304335	0	0	0	254470	No
Glycocholic acid	0.84192	RFDAIACWWDREDC-FRVQLJSFSA-N	CC(CCC(=O)NCC(=O)O)C1CCC2C1(C(CC3C2C(CC4C3(CCC(C4)O)C)O)O)C	C26H43NO6	M466.311T652.047	Terpenoids	466.311	652.047	0	0	0	0	0	0	0	2.15399e+06	No
Erucamide	0.840904	UAUDZVJPLUQNMU-KTKRTIGZSA-N	NC(=O)CCCCCCCCCCC/C=C\CCCCCCCC	C22H43NO	M338.341T809.526	Amides	338.341	809.526	1.60369e+09	5.98035e+08	2.9224e+08	1.49399e+08	4.25875e+08	1.13905e+09	2.87307e+08	3.98911e+08	No
Gelsevirine	0.840795	SSSCMFCWHWCCEH-MTYPYGCKSA-N	CON1C(=O)[C@@]2([C@H]3[C@H]4[C@H]5CO[C@@H]2C[C@H]5[C@@]3(CN4C)C=C)C2=CC=CC=C12	C21H24N2O3	M353.186T193.243	Alkaloids	353.186	193.243	0	0	0	375206	0	0	0	359926	No
Phillygenin	0.839875	CPJKKWDCUOOTEW-YJPXFSGGSA-N	COC1=C(C=C(C=C1)C2C3COC(C3CO2)C4=CC(=C(C=C4)O)OC)OC	C21H24O6	M373.165T129.374	Phenylpropanoids	373.165	129.374	0	0	0	2.80304e+06	0	0	0	2.85121e+06	No
3,4,5-trimethoxycinnamic acid	0.838994	YTFVRYKNXDADBI-SNAWJCMRSA-N	O=C(O)C=CC1=CC(OC)=C(OC)C(OC)=C1	C12H14O5	M239.091T109.044	Phenylpropanoids	239.091	109.044	0	0	0	1.42095e+06	0	0	0	2.16117e+06	No
Toddalolactone	0.83811	GLWPLQBQHWYKRK-UHFFFAOYSA-N	CC(C)(C(CC1=C(C=C2C(=C1OC)C=CC(=O)O2)OC)O)O	C16H20O6	M309.131T160.238	Coumarins and derivatives	309.131	160.238	0	0	0	0	0	0	0	292036	No
Azuleno(5,6-c)furan-1(3H)-one, 4,4a,5,6,7,7a,8,9-octahydro-3,4,8-trihydroxy-6,6,8-trimethyl-	0.83522	MWDNWQAVYQDZQI-UHFFFAOYSA-N	O=C1OC(O)C2=C1CC(O)(C)C3CC(C)(C)CC3C2O	C15H22O5	M283.154T203.902	Terpenoids	283.154	203.902	0	0	0	1.8843e+06	0	0	0	1.9341e+06	No
Anhydroicaritin	0.834944	PPCHTBBOSVKORE-UHFFFAOYSA-N	CC1(CCC2=C(O1)C=C(C3=C2OC(=C(C3=O)O)C4=CC=C(C=C4)OC)O)C	C21H20O6	M369.133T400.695	Flavonoids	369.133	400.695	0	0	0	2.14896e+06	0	0	0	2.18967e+06	No
methyl (1S,2R,4R,8R,9S,10R,13R,15R)-2-(acetyloxy)-13-(furan-3-yl)-9-(2-methoxy-2-oxoethyl)-4,8,10,12-tetramethyl-7-oxo-16-oxatetracyclo[8.6.0.0³,⁸.0¹¹,¹⁵]hexadeca-5,11-diene-4-carboxylate	0.834913	NHOIBRJOQAYBJT-WILUFPLZSA-N	O=C(OC1C2OC3C(=C(C)C(C4=COC=C4)C3)C2(C)C(CC(=O)OC)C5(C(=O)C=CC(C(=O)OC)(C)C15)C)C	C30H36O9	M563.224T221.506	Terpenoids	563.224	221.506	0	0	0	1.1412e+07	0	0	0	1.15664e+07	No
Isoalantolactone	0.83274	CVUANYCQTOGILD-QVHKTLOISA-N	CC12CCCC(=C)C1CC3C(C2)OC(=O)C3=C	C15H20O2	M233.154T290.972	Terpenoids	233.154	290.972	0	0	0	8.77291e+06	0	0	0	1.67905e+07	No
Daidzein-8-C-glucoside	0.832222	HKEAFJYKMMKDOR-VPRICQMDSA-N	OC[C@H]1O[C@H]([C@H](O)[C@@H](O)[C@@H]1O)C1=C(O)C=CC2=C1OC=C(C2=O)C1=CC=C(O)C=C1	C21H20O9	M417.118T45.621	Flavonoids	417.118	45.621	0	0	0	4.8278e+07	0	0	0	4.92012e+07	No
5-Methoxyflavanone	0.832092	YLLFUILNISGLHO-UHFFFAOYSA-N	COC1=CC=CC2=C1C(=O)CC(O2)C3=CC=CC=C3	C16H14O3	M255.101T457.516	Flavonoids	255.101	457.516	0	0	0	278702	0	0	0	236956	No
(2R,3S,4S,5R,6S)-2-[[(2S,3R,4R)-3,4-dihydroxy-4-(hydroxymethyl)oxolan-2-yl]oxymethyl]-6-(3,4,5-trimethoxyphenoxy)oxane-3,4,5-triol	0.82581	CKGKQISENBKOCA-NHBPFIHPSA-N	OCC1(O)COC(OCC2OC(OC=3C=C(OC)C(OC)=C(OC)C3)C(O)C(O)C2O)C1O	C20H30O13	M496.201T47.606	Miscellaneous	496.201	47.6059	0	0	0	7.61627e+06	0	0	0	9.19852e+06	No
isosakuranetin	0.824703	HMUJXQRRKBLVOO-AWEZNQCLSA-N	COC1=CC=C(C=C1)[C@@H]1CC(=O)C2=C(O)C=C(O)C=C2O1	C16H14O5	M287.091T334.355	Flavonoids	287.091	334.355	0	0	0	186905	0	0	0	308507	No
(2S,3R,4S,5S,6R)-2-[(2R,3R,4S,5S,6R)-2-[[(3S,5R,6S,8R,10R,12R,13R,14R,17S)-3,12-dihydroxy-17-[(2S)-2-hydroxy-6-methylhept-5-en-2-yl]-4,4,8,10,14-pentamethyl-2,3,5,6,7,9,11,12,13,15,16,17-dodecahydro-1H-cyclopenta[a]phenanthren-6-yl]oxy]-4,5-dihydroxy-6-(hydroxymethyl)oxan-3-yl]oxy-6-(hydroxymethyl)oxane-3,4,5-triol	0.823581	UZIOUZHBUYLDHW-KIOKIGKZSA-N	OCC1OC(OC2C(O)C(O)C(OC2OC3CC4(C)C(CC(O)C5C(CCC54C)C(O)(C)CCC=C(C)C)C6(C)CCC(O)C(C)(C)C36)CO)C(O)C(O)C1O	C42H72O14	M801.501T303.310	Terpenoids	801.501	303.31	0	0	0	769382	0	0	0	791598	No
plumieride	0.822296	AOPMSFXOYJXDNJ-IRFSQMTFSA-N	O=C(OC)C1=COC(OC2OC(CO)C(O)C(O)C2O)C3C1C=CC43OC(=O)C(=C4)C(O)C	C21H26O12	M493.134T114.522	Iridoids	493.134	114.522	0	0	0	1.4353e+07	0	0	0	1.41474e+07	No
D-Pantothenic acid	0.820752	GHOKWGTUZJEAQD-ZETCQYMHSA-N	OCC(C)(C)[C@@H](O)C(=O)NCCC(O)=O	C9H17NO5	M220.118T37.664	Organic oxygen compounds	220.118	37.6644	3.29568e+07	3.48484e+07	3.47356e+07	1.13474e+07	3.08305e+07	2.87313e+07	3.15415e+07	1.24246e+07	No
1-Methyl-2-[(6Z)-6-undecen-1-yl]-4(1H)-quinolinone	0.820723	ILAQTUNYLVMXNW-SREVYHEPSA-N	CCCC\C=C/CCCCCC/1=C/C(=O)C2=CC=CC=C2N1C	C21H29NO	M334.214T547.402	Alkaloids	334.214	547.402	0	0	0	155803	0	0	0	0	No
Oleamide	0.819607	FATBGEAMYMYZAF-UHFFFAOYSA-N	CCCCCCCCC=CCCCCCCCC(=O)N	C18H35NO	M282.279T741.683	Lipids	282.279	741.683	1.86008e+08	7.83402e+07	1.81865e+08	3.22952e+09	5.77525e+07	2.82931e+08	2.26098e+08	3.67726e+09	No
Loliolide	0.818153	XEVQXKKKAVVSMW-UHFFFAOYSA-N	CC1(CC(CC2(C1=CC(=O)O2)C)O)C	C11H16O3	M197.117T129.458	Terpenoids	197.117	129.458	874691	497113	783318	5.60625e+06	0	0	0	0	No
Taxifolin	0.817658	CXQWRCVTCMQVQX-LSDHHAIUSA-N	C1=CC(=C(C=C1C2C(C(=O)C3=C(C=C(C=C3O2)O)O)O)O)O	C15H12O7	M305.065T187.585	Flavonoids	305.065	187.585	0	0	0	3.00965e+06	0	0	0	0	No
2-[[7-hydroxy-1-(4-hydroxy-3,5-dimethoxyphenyl)-3-(hydroxymethyl)-6,8-dimethoxy-1,2,3,4-tetrahydronaphthalen-2-yl]methoxy]-6-(hydroxymethyl)oxane-3,4,5-triol	0.816143	PQQRNPDHSJDAGV-UHFFFAOYSA-N	OC1=C(OC)C=C(C=C1OC)C2C3=C(OC)C(O)=C(OC)C=C3CC(CO)C2COC4OC(CO)C(O)C(O)C4O	C28H38O13	M605.221T50.241	Phenylpropanoids	605.221	50.2409	0	0	0	4.89232e+06	0	0	0	5.00239e+06	No
Benzenepropanamide, N-[2-(acetyloxy)-1-(phenylmethyl)ethyl]-alpha-(benzoylamino)-	0.815782	VZPAURMDJZOGHU-UHFFFAOYSA-N	CC(=O)OCC(CC1=CC=CC=C1)NC(=O)C(CC2=CC=CC=C2)NC(=O)C3=CC=CC=C3	C27H28N2O4	M445.212T441.259	Miscellaneous	445.212	441.259	0	0	0	1.04696e+07	0	0	0	1.02021e+07	No
14-Deoxyandrographolide	0.814881	GVRNTWSGBWPJGS-YSDSKTICSA-N	CC12CCC(C(C1CCC(=C)C2CCC3=CCOC3=O)(C)CO)O	C20H30O4	M335.221T334.752	Terpenoids	335.221	334.752	0	0	0	348547	0	0	0	274340	No
Dihydrocapsaicin	0.813997	XJQPQKLURWNAAH-UHFFFAOYSA-N	CC(C)CCCCCCC(=O)NCC1=CC(=C(C=C1)O)OC	C18H29NO3	M308.220T723.614	Alkaloids	308.22	723.614	0	0	0	0	0	0	0	341036	No
Pechueloic Acid	0.812361	ZFHSKBJBODQVBX-AXTRIDKLSA-N	O=C(O)C(=C)C1CC2=C(C(=O)CC2C(C)CC1)C	C15H20O3	M249.148T64.270	Terpenoids	249.148	64.2704	0	0	0	3.28474e+06	0	0	0	0	No
Dehydroabietic acid	0.811375	NFWKVWVWBFBAOV-IPNZSQQUSA-N	CC(C)c1ccc2c(c1)CCC1[C@]2(C)CCC[C@@]1(C)C(=O)O	C20H28O2	M301.216T722.856	Terpenoids	301.216	722.856	0	0	0	283125	0	0	0	240703	No
Atractylenolide II	0.810881	OQYBLUDOOFOBPO-KCQAQPDRSA-N	CC1=C2CC3C(=C)CCCC3(CC2OC1=O)C	C15H20O2	M233.154T316.103	Sesquiterpenoids	233.154	316.103	0	0	0	4.26576e+06	0	0	0	4.14918e+06	No
Bilobetin	0.809943	IWEIJEPIYMAGTH-UHFFFAOYSA-N	COC1=C(C=C(C=C1)C2=CC(=O)C3=C(C=C(C=C3O2)O)O)C4=C(C=C(C5=C4OC(=CC5=O)C6=CC=C(C=C6)O)O)O	C31H20O10	M553.113T398.323	Flavonoids	553.113	398.323	269214	0	0	258606	0	244883	0	0	No
p-Coumaric acid	0.809472	NGSWKAQJJWESNS-ZZXKWVIFSA-N	C1=CC(=CC=C1C=CC(=O)O)O	C9H8O3	M165.054T84.695	Phenylpropanoids	165.054	84.6955	1.9341e+06	1.54838e+06	2.65396e+06	7.87445e+06	0	0	0	7.8848e+06	No
Isovanillic acid	0.808591	LBKFGYZQBSGRHY-UHFFFAOYSA-N	COC1=C(C=C(C=C1)C(=O)O)O	C8H8O4	M169.049T50.568	Phenols	169.049	50.5684	0	0	0	1.04546e+07	0	0	0	1.12223e+07	No
Dextrorphan	0.808344	JAQUASYNZVUNQP-PVAVHDDUSA-N	OC1=CC=C2C(=C1)C34CCN(C)C(C2)C4CCCC3	C17H23NO	M258.185T363.575	Alkaloids	258.185	363.575	0	0	0	595343	0	0	0	671061	No
rosmarinic acid	0.807641	DOUMFZQKYFQNTF-WUTVXBCWSA-N	O=C(OC(C(=O)O)CC1=CC=C(O)C(O)=C1)C=CC2=CC=C(O)C(O)=C2	C18H16O8	M361.091T54.940	Phenylpropanoids	361.091	54.9398	0	0	0	580272	0	0	0	6.1839e+06	No
Veratric acid	0.804255	DAUAQNGYDSHRET-UHFFFAOYSA-N	COC1=C(C=C(C=C1)C(=O)O)OC	C9H10O4	M183.065T70.228	Phenols	183.065	70.2282	0	0	0	1.71958e+06	0	0	0	0	No
Fallacinol	0.802424	WJXSYUJKJSOJOG-UHFFFAOYSA-N	O=C1C2=CC(OC)=CC(O)=C2C(=O)C3=C(O)C=C(C=C13)CO	C16H12O6	M301.071T352.409	Quinones	301.071	352.409	0	0	0	444907	0	0	0	442215	No
[1,3-dihydroxy-1-(7-methoxy-2-oxochromen-6-yl)-3-methylbutan-2-yl] (E)-2-methylbut-2-enoate	0.802234	GFMYIOGFYYHKLA-IZZDOVSWSA-N	O=C1OC=2C=C(OC)C(=CC2C=C1)C(O)C(OC(=O)C(=CC)C)C(O)(C)C	C20H24O7	M399.141T171.221	Phenylpropanoids	399.141	171.221	0	0	0	3.68231e+06	0	0	0	3.38661e+06	No
Tectoridin	0.800037	CNOURESJATUGPN-UDEBZQQRSA-N	COC1=C(C=C2C(=C1O)C(=O)C(=CO2)C3=CC=C(C=C3)O)OC4C(C(C(C(O4)CO)O)O)O	C22H22O11	M463.122T228.483	Flavonoids	463.122	228.483	0	0	0	717715	0	0	0	645139	No
Schisanhenol	0.798925	FYSHYFPJBONYCQ-QWHCGFSZSA-N	CC1CC2=CC(=C(C(=C2C3=C(C(=C(C=C3CC1C)OC)OC)OC)O)OC)OC	C23H30O6	M403.211T549.087	Lignans	403.211	549.087	0	0	0	158138	0	0	0	185278	No
Azuleno[5,6-c]furan-1(3H)-one, 4,4a,5,6,7,9-hexahydro-3,4-dihydroxy-6,6,8-trimethyl-	0.798427	SEYJJRRZTHFAPX-UHFFFAOYSA-N	CC\1=C\2CC(C)(C)CC2C(O)\C3=C(/C1)C(=O)OC3O	C15H20O4	M247.132T78.192	Prenol lipids	247.132	78.1924	0	0	0	6.51386e+06	0	0	0	5.97123e+06	No
ANGOLENSIN (R)	0.795279	CCOJFDRSZSSKOG-SNVBAGLBSA-N	O=C(C1=CC=C(O)C=C1O)C(C2=CC=C(OC)C=C2)C	C16H16O4	M273.112T337.148	Miscellaneous	273.112	337.148	0	0	0	381064	0	0	0	428027	No
Totarol	0.794816	ZRVDANDJSTYELM-FXAWDEMLSA-N	CC(C)C1=C(O)C=CC2=C1CC[C@H]3C(C)(C)CCC[C@]23C	C20H30O	M287.237T607.095	Terpenoids	287.237	607.095	5.01592e+07	3.40575e+07	3.70738e+07	2.44356e+06	3.17315e+07	2.71739e+07	2.94684e+07	974327	No
6-Demethoxytangeretin	0.793264	DDGJUTBQQURRGE-UHFFFAOYSA-N	COC1=CC=C(C=C1)C2=CC(=O)C3=C(O2)C(=C(C=C3OC)OC)OC	C19H18O6	M343.115T38.005	Flavonoids	343.115	38.0053	0	0	0	4.8339e+06	0	0	0	5.49595e+06	No
Pyrrolo[1,2-a]pyrazine-1,4-dione, hexahydro-3-(1-methylethyl)-	0.788509	XLUAWXQORJEMBD-UHFFFAOYSA-N	CC(C)C1NC(=O)C2CCCN2C1=O	C10H16N2O2	M197.128T53.257	Miscellaneous	197.128	53.2567	4.24231e+06	2.91844e+06	3.57557e+06	4.9245e+06	5.58617e+06	5.85674e+06	6.82233e+06	5.52195e+06	No
Ethylparaben	0.786654	NUVBSKCKDOMJSU-UHFFFAOYSA-N	CCOC(=O)C1=CC=C(C=C1)O	C9H10O3	M167.070T37.027	Phenols	167.07	37.0273	0	0	0	1.85702e+07	0	0	0	1.69707e+07	No
N-(1-hydroxy-3-phenylpropan-2-yl)benzamide	0.786241	RFYNAVYPYXLVOM-UHFFFAOYSA-N	OCC(CC1=CC=CC=C1)NC(=O)C2=CC=CC=C2	C16H17NO2	M256.133T254.224	Miscellaneous	256.133	254.224	0	0	0	1.91809e+06	0	0	0	2.25256e+06	No
(2S,3S)-2-(3,4-dihydroxyphenyl)-3,5,7-trihydroxy-6-methyl-2,3-dihydrochromen-4-one	0.785987	KPCWWZLBHGSXPW-CVEARBPZSA-N	O=C1C2=C(O)C(=C(O)C=C2OC(C3=CC=C(O)C(O)=C3)C1O)C	C16H14O7	M319.081T56.260	Flavonoids	319.081	56.2597	0	0	0	1.27727e+07	0	0	0	1.89347e+07	No
Kainic acid	0.78564	VLSMHEGGTFMBBZ-UHFFFAOYSA-N	CC(=C)C1CNC(C1CC(O)=O)C(O)=O	C10H15NO4	M214.107T120.475	Organic acids and derivatives	214.107	120.475	0	0	0	242829	0	0	0	0	No
2-Cyclohexen-1-one, 4-hydroxy-4-(3-hydroxybutyl)-3,5,5-trimethyl-	0.784736	CWOFGGNDZOPNFG-UHFFFAOYSA-N	CC(O)CCC1(O)\C(=C/C(=O)CC1(C)C)C	C13H22O3	M209.153T346.224	Miscellaneous	209.153	346.224	0	0	0	1.07519e+06	0	0	0	979161	No
alpha-Hederin	0.784039	KEOITPILCOILGM-LLJOFIFVSA-N	CC1C(C(C(C(O1)OC2C(C(COC2OC3CCC4(C(C3(C)CO)CCC5(C4CC=C6C5(CCC7(C6CC(CC7)(C)C)C(=O)O)C)C)C)O)O)O)O)O	C41H66O12	M751.460T268.784	Terpenoids	751.46	268.784	0	0	0	663029	0	0	0	545699	No
Allethrin	0.782006	ZCVAOQKBXKSDMS-UHFFFAOYSA-N	CC(C)=CC1C(C(=O)OC2CC(=O)C(CC=C)=C2C)C1(C)C	C19H26O3	M303.193T550.046	Terpenoids	303.193	550.046	0	0	0	376463	0	0	0	0	No
(3,6,9-trimethylidene-2-oxo-3a,4,5,6a,7,8,9a,9b-octahydroazuleno[4,5-b]furan-8-yl) acetate	0.781539	GKMFOEIZCLMZDE-UHFFFAOYSA-N	O=C1OC2C(C1=C)CCC(=C)C3CC(OC(=O)C)C(=C)C23	C17H20O4	M289.143T434.750	Terpenoids	289.143	434.75	0	0	0	2.12711e+06	0	0	0	2.16008e+06	No
Isolaserpitin	0.780463	KJWFOHVSTFGWGZ-YHYXMXQVSA-N	O=C1OC2=C(C=C1)C=CC=3OC(C)(C)C(OC(=O)C(=CC)C)C(O)C32	C19H20O6	M367.115T60.925	Phenylpropanoids	367.115	60.9245	0	0	0	219076	0	0	0	0	No
[(2S,3R,4S,5S,6R)-3,4,5-trihydroxy-6-[[(2R,3R,4S,5S,6R)-3,4,5-trihydroxy-6-(hydroxymethyl)oxan-2-yl]oxymethyl]oxan-2-yl] (4aS,6aS,6bR,9R,10S,12aR,14bS)-10-[(2S,3R,4S,5S)-4,5-dihydroxy-3-[(2S,3R,4R,5R,6S)-3,4,5-trihydroxy-6-methyloxan-2-yl]oxyoxan-2-yl]oxy-9-(hydroxymethyl)-2,2,6a,6b,9,12a-hexamethyl-1,3,4,5,6,6a,7,8,8a,10,11,12,13,14b-tetradecahydropicene-4a-carboxylate	0.780352	GFPLPBCJRRNZHM-DXFPZVFRSA-N	O=C(OC1OC(COC2OC(CO)C(O)C(O)C2O)C(O)C(O)C1O)C34CCC(C)(C)CC4C5=CCC6C7(C)CCC(OC8OCC(O)C(O)C8OC9OC(C)C(O)C(O)C9O)C(C)(CO)C7CCC6(C)C5(C)CC3	C53H86O22	M1075.567T268.919	Terpenoids	1075.57	268.919	0	0	0	168598	0	0	0	136752	No
(2S,3S,4S,5R,6R)-6-[[(3S,4S,6aR,6bS,8aR,9R,12aS,14bR)-9-hydroxy-4-(hydroxymethyl)-4,6a,6b,8a,11,11,14b-heptamethyl-1,2,3,4a,5,6,7,8,9,10,12,12a,14,14a-tetradecahydropicen-3-yl]oxy]-5-[(2S,3R,4S,5R,6R)-4,5-dihydroxy-6-(hydroxymethyl)-3-[(2S,3R,4R,5R,6S)-3,4,5-trihydroxy-6-methyloxan-2-yl]oxyoxan-2-yl]oxy-3,4-dihydroxyoxane-2-carboxylic acid	0.7802	PTDAHAWQAGSZDD-VJQGOKKYSA-N	O=C(O)C1OC(OC2CCC3(C)C(CCC4(C)C3CC=C5C6CC(C)(C)CC(O)C6(C)CCC54C)C2(C)CO)C(OC7OC(CO)C(O)C(O)C7OC8OC(C)C(O)C(O)C8O)C(O)C1O	C48H78O18	M943.524T394.385	Terpenoids	943.524	394.385	0	0	0	977780	0	0	0	1.04736e+06	No
Isoginkgetin	0.779851	HUOOMAOYXQFIDQ-UHFFFAOYSA-N	COC1=CC=C(C=C1)C2=CC(=O)C3=C(O2)C(=C(C=C3O)O)C4=C(C=CC(=C4)C5=CC(=O)C6=C(C=C(C=C6O5)O)O)OC	C32H22O10	M567.129T434.873	Flavonoids	567.129	434.873	1.51397e+06	1.24989e+06	1.10215e+06	1.13228e+06	1.36493e+06	1.35843e+06	1.35335e+06	955090	No
8-Deoxy-lactucin	0.779456	NIYXMGSLECQTQT-BPNCWPANSA-N	CC1=C2C(C3C(CC1)C(=C)C(=O)O3)C(=CC2=O)CO	C15H16O4	M261.116T32.994	Miscellaneous	261.116	32.9937	0	0	0	992436	0	0	0	0	No
(9-hydroxy-8,8-dimethyl-2-oxo-9,10-dihydropyrano[2,3-f]chromen-10-yl) (Z)-2-methylbut-2-enoate	0.779142	QPLSCFLMIOADPA-YHYXMXQVSA-N	C\C=C(\C)C(=O)OC1C(O)C(C)(C)OC2=CC=C3C=CC(=O)OC3=C12	C19H20O6	M327.121T316.987	Phenylpropanoids	327.121	316.987	0	0	0	0	0	0	0	101567	No
3-Hydroxy-5-isopropylidene-3,8-dimethyl-2,3,3a,4,5,8a-hexahydro-6(1H)-azulenone	0.777909	RHBOHEXDGUVIIY-UHFFFAOYSA-N	CC(C)=C1CC2C(CCC2(C)O)\C(=C/C1=O)C	C15H22O2	M217.158T212.722	Terpenoids	217.158	212.722	0	0	0	6.59636e+06	0	0	0	6.42127e+06	No
Cyclo(leucylprolyl)	0.777416	SZJNCZMRZAUNQT-UHFFFAOYSA-N	O=C1NC(C(=O)N2CCCC12)CC(C)C	C11H18N2O2	M211.144T88.287	Miscellaneous	211.144	88.2873	2.73776e+06	1.86266e+06	2.41865e+06	3.35671e+06	3.28214e+06	2.93859e+06	0	3.26054e+06	No
Glabrolide	0.776947	SSHDNSCEQSPWIM-FVTWEACWSA-N	CC1(C2CCC3(C(C2(CCC1O)C)C(=O)C=C4C3(CCC5(C4CC6(CC5OC6=O)C)C)C)C)C	C30H44O4	M469.330T299.432	Terpenoids	469.33	299.432	0	0	0	1.08974e+06	0	0	0	1.31696e+06	No
1a,5,7a-Trimethyl-2,2a,6,6a,7a,8,9,9a-octahydrobisoxireno[4,5:8,9]cyclodeca[1,2-b]furan-4(1aH)-one	0.776862	CWAJEURPJYKGRL-UHFFFAOYSA-N	CC\1=C2/CC3OC3(C)CCC4OC4(C)CC2OC1=O	C15H20O4	M265.143T40.960	Terpenoids	265.143	40.9602	0	0	0	0	0	0	0	3.0728e+06	No
alpha-Asarone	0.776852	RKFAZBXYICVSKP-AATRIKPKSA-N	CC=CC1=CC(=C(C=C1OC)OC)OC	C12H16O3	M209.117T648.976	Phenylpropanoids	209.117	648.976	0	0	0	5.37043e+06	0	0	0	5.55073e+06	No
Methyl jasmonate	0.771741	GEWDNTWNSAZUDX-WQMVXFAESA-N	O=C(OC)CC1CCC(=O)C1CC=CCC	C13H20O3	M225.148T346.686	Lipids	225.148	346.686	0	0	463026	885710	0	0	303780	924778	No
2-(3,4-dihydroxyphenyl)-5,7-dihydroxy-3-[(2S,3R,4S,5S,6R)-3,4,5-trihydroxy-6-[[(2R,3R,4R,5R,6S)-3,4,5-trihydroxy-6-methyloxan-2-yl]oxymethyl]oxan-2-yl]oxychromen-4-one	0.771528	IKGXIBQEEMLURG-NVPNHPEKSA-N	C[C@@H]1O[C@@H](OC[C@H]2O[C@@H](OC3=C(OC4=CC(O)=CC(O)=C4C3=O)C5=CC=C(O)C(O)=C5)[C@H](O)[C@@H](O)[C@@H]2O)[C@H](O)[C@H](O)[C@H]1O	C27H30O16	M611.161T85.344	Flavonoids	611.161	85.3435	0	0	0	2.56787e+07	0	0	0	2.62902e+07	No
Lithocholic Acid	0.771022	SMEROWZSTRWXGI-HVATVPOCSA-N	O=C(O)CCC(C)C1CCC2C3CCC4CC(O)CCC4(C)C3CCC12C	C24H40O3	M394.328T600.451	Terpenoids	394.328	600.451	0	0	0	1.41278e+06	0	0	0	1.60345e+06	No
eudesmin	0.770833	PEUUVVGQIVMSAW-RZTYQLBFSA-N	O(C1=CC=C(C=C1OC)C2OCC3C(OCC23)C4=CC=C(OC)C(OC)=C4)C	C22H26O6	M409.161T397.097	Phenylpropanoids	409.161	397.097	0	0	0	3.63601e+07	0	0	0	3.76082e+07	No
Notopterol	0.769885	BKIACVAZUKISOR-MKMNVTDBSA-N	CC(=CC(CC(=CCOC1=C2C=CC(=O)OC2=CC3=C1C=CO3)C)O)C	C21H22O5	M355.154T353.670	Coumarins and derivatives	355.154	353.67	0	0	0	1.00966e+06	0	0	0	1.02457e+06	No
Icariin	0.767647	TZJALUIVHRYQQB-XLRXWWTNSA-N	C[C@H]1[C@@H]([C@H]([C@H]([C@@H](O1)OC2=C(OC3=C(C2=O)C(=CC(=C3CC=C(C)C)O[C@H]4[C@@H]([C@H]([C@@H]([C@H](O4)CO)O)O)O)O)C5=CC=C(C=C5)OC)O)O)O	C33H40O15	M677.243T254.273	Flavonoids	677.243	254.273	0	0	0	376458	0	0	0	304477	No
(3R,3aR)-3-(3-Furyl)-3a,7-dimethyl-3a,4,5,6-tetrahydro-2-benzofuran-1(3H)-one	0.766754	XYYAFLHHHZVPRN-GXTWGEPZSA-N	CC/1=C/2C(=O)O[C@@H](C3=COC=C3)[C@]2(C)CCC1	C14H16O3	M215.106T86.313	Flavonoids	215.106	86.3135	0	0	0	3.04072e+06	0	0	0	2.86879e+06	No
Fraxin	0.76654	CRSFLLTWRCYNNX-QBNNUVSCSA-N	COc1cc2ccc(=O)oc2c(O[C@@H]2O[C@H](CO)[C@@H](O)[C@H](O)[C@H]2O)c1O	C16H18O10	M393.078T48.278	Phenylpropanoids	393.078	48.2779	0	0	0	5.65254e+06	0	0	0	6.09629e+06	No
Telocinobufagin	0.765833	PBSOJKPTQWWJJD-ZBDZJSKLSA-N	CC12CCC(CC1(CCC3C2CCC4(C3(CCC4C5=COC(=O)C=C5)O)C)O)O	C24H34O5	M403.245T578.991	Terpenoids	403.245	578.991	0	0	0	0	0	0	0	230110	No
Quillaic acid	0.765507	MQUFAARYGOUYEV-UAWZMHPWSA-N	CC1(CCC2(C(C1)C3=CCC4C5(CCC(C(C5CCC4(C3(CC2O)C)C)(C)C=O)O)C)C(=O)O)C	C30H46O5	M487.342T275.562	Terpenoids	487.342	275.562	0	0	0	698886	0	0	0	845867	No
Ginkgolide A	0.763231	FPUXKXIZEIDQKW-UHFFFAOYSA-N	CC1C(=O)OC2C1(C34C(=O)OC5C3(C2)C6(C(C5)C(C)(C)C)C(C(=O)OC6O4)O)O	C20H24O9	M409.148T125.849	Terpenoids	409.148	125.849	0	0	0	1.63047e+07	0	0	0	1.59714e+07	No
(5xi,9xi)-12-Hydroxyabieta-7,13-dien-18-oic acid	0.762951	DYNISIGUMYFVJW-BKXYZSJASA-N	CC(C)C/1=C/C2=C/CC3[C@](C)(CCC[C@@]3(C)C(O)=O)C2CC1O	C20H30O3	M301.216T540.202	Terpenoids	301.216	540.202	2.15237e+06	1.92206e+06	2.55557e+06	232509	3.78534e+06	2.80695e+06	2.13362e+06	259055	No
1-O-Acetylbritannilactone	0.762593	QKUFZFLZBUSEHN-CIGJXOAISA-N	CC1=C(C(C2C(C1)OC(=O)C2=C)O)C(C)CCCOC(=O)C	C17H24O5	M309.169T340.579	Sesquiterpenoids	309.169	340.579	0	0	0	216488	0	0	0	184181	No
Soyasapogenol B base + O-HexA-Pen-dHex	0.761764	IBZLICPLPYSFNZ-UHFFFAOYSA-N	O=C(O)C8OC(OC5CCC4(C)(C(CCC2(C)(C4(CC=C1C3CC(C)(C)CC(O)C3(C)(CCC12(C)))))C5(C)(CO)))C(OC7OCC(O)C(O)C7(OC6OC(C)C(O)C(O)C6(O)))C(O)C8(O)	C47H76O17	M913.505T704.273	Terpenoids	913.505	704.273	0	0	0	2.85875e+06	0	0	0	0	No
Pogostone	0.758251	AJFJTORMMHWKFW-UHFFFAOYSA-N	CC1=CC(=C(C(=O)O1)C(=O)CCC(C)C)O	C12H16O4	M225.112T247.168	Organooxygen compounds	225.112	247.168	0	0	0	1.11632e+06	0	0	0	1.09797e+06	No
Trehalose	0.758039	HDTRYLNUVZCQOY-LIZSDCNHSA-N	OCC1OC(OC2OC(CO)C(O)C(O)C2O)C(O)C(O)C1O	C12H22O11	M365.103T63.061	Carbohydrates and derivatives	365.103	63.0608	555330	0	532039	4.98932e+06	449549	536745	692943	0	No
N(PAI)-METHYL-L-HISTIDINE	0.756299	JDHILDINMRGULE-LURJTMIESA-N	O=C(O)C(N)CC1=CN=CN1C	C7H11N3O2	M170.092T77.411	Alkaloids	170.092	77.4107	3.60738e+06	4.14102e+06	3.93253e+06	0	4.5705e+06	5.06949e+06	4.3333e+06	0	No
[(1S,2S,4S,7R,9R,10S,12R,15S)-4,12-Diacetyloxy-1,9,15-trihydroxy-10,14,17,17-tetramethyl-11-oxo-6-oxatetracyclo[11.3.1.03,10.04,7]heptadec-13-en-2-yl] benzoate	0.753794	OVMSOCFBDVBLFW-SSXYINQQSA-N	CC(=O)O[C@@H]1/C/2=C(\C)/[C@@H](O)C[C@@](O)([C@@H](OC(=O)c3ccccc3)C4[C@@]5(CO[C@@H]5C[C@@H](O)[C@@]4(C)C1=O)OC(=O)C)C2(C)C	C31H38O11	M609.230T225.556	Terpenoids	609.23	225.556	0	0	0	0	0	0	0	819136	No
Limonin	0.753334	KBDSLGBFQAGHBE-MSGMIQHVSA-N	CC1(C2CC(=O)C3(C(C24COC(=O)CC4O1)CCC5(C36C(O6)C(=O)OC5C7=COC=C7)C)C)C	C26H30O8	M471.199T336.577	Terpenoids	471.199	336.577	0	0	0	190211	0	0	0	228128	No
Gardenin B	0.753066	LXEVSYZNYDZSOB-UHFFFAOYSA-N	COC1=CC=C(C=C1)C2=CC(=O)C3=C(C(=C(C(=C3O2)OC)OC)OC)O	C19H18O7	M359.112T506.733	Flavonoids	359.112	506.733	0	0	0	124186	0	0	0	0	No
Hydroquinone	0.752516	QIGBRXMKCJKVMJ-UHFFFAOYSA-N	OC1=CC=C(O)C=C1	C6H6O2	M111.044T35.492	Phenolic acids	111.044	35.4924	2.53463e+06	0	4.22557e+06	0	2.68266e+06	0	2.83086e+06	0	No
Psoralidin	0.751933	YABIJLLNNFURIJ-UHFFFAOYSA-N	CC(=CCC1=CC2=C(C=C1O)OC(=O)C3=C2OC4=C3C=CC(=C4)O)C	C20H16O5	M337.104T473.118	Coumarins and derivatives	337.104	473.118	0	0	0	240960	0	0	0	264045	No
Cearoin	0.751527	NFJVELXCUBWAFL-UHFFFAOYSA-N	O=C(C=1C=CC=CC1)C=2C=C(O)C(OC)=CC2O	C14H12O4	M245.080T113.886	Phenols	245.08	113.886	0	0	0	1.02595e+07	0	0	0	9.60042e+06	No
Azelaic acid	0.750884	BDJRBEYXGGNYIS-UHFFFAOYSA-N	C(CCCC(=O)O)CCCC(=O)O	C9H16O4	M189.113T905.465	Fatty Acyls	189.113	905.465	7.88385e+06	0	1.06309e+07	2.81221e+07	3.66363e+07	1.78947e+07	2.99482e+07	1.06799e+07	No
(-)-12-hydroxyjasmonic acid	0.74927	RZGFUGXQKMEMOO-BSANDHCLSA-N	OCC\C=C/C[C@@H]1[C@H](CCC1=O)CC(O)=O	C12H18O4	M227.128T678.122	Jasmonic acid	227.128	678.122	0	0	0	3.19956e+07	0	0	0	2.59056e+07	No
Dihydromyricetin	0.746967	KJXSIXMJHKAJOD-LSDHHAIUSA-N	C1=C(C=C(C(=C1O)O)O)C2C(C(=O)C3=C(C=C(C=C3O2)O)O)O	C15H12O8	M321.061T108.640	Flavonoids	321.061	108.64	0	0	0	6.45142e+06	0	0	0	4.13679e+07	No
11,22-dimethyl (6E,17E)-3,14-dioxo-8,19-bis({[(2S,3R,4S,5S,6R)-3,4,5-trihydroxy-6-(hydroxymethyl)oxan-2-yl]oxy})-4,9,15,20-tetraoxatricyclo[16.4.0.0⁷,¹²]docosa-6,10,17,21-tetraene-11,22-dicarboxylate	0.744872	GKHCBYYBLTXYEV-UJPOAAIJSA-N	OCC1OC(OCC=2C=CC=CC2)C(O)C(O)C1O	C13H18O6	M293.100T61.937	Carbohydrates and derivatives	293.1	61.937	0	0	0	3.46843e+06	0	0	0	4.14343e+06	No
Sibiricose A5	0.744568	ZPEADZHVGOCGKH-YQTDNFGYSA-N	O=C(OC1C(O)C(OC1(OC2OC(CO)C(O)C(O)C2O)CO)CO)C=CC3=CC=C(O)C(OC)=C3	C22H30O14	M519.165T211.990	Phenylpropanoids	519.165	211.99	0	0	0	239452	0	0	0	0	No
Steviol	0.74357	QFVOYBUQQBFCRH-VQSWZGCSSA-N	CC12CCCC(C1CCC34C2CCC(C3)(C(=C)C4)O)(C)C(=O)O	C20H30O3	M319.226T375.582	Terpenoids	319.226	375.582	0	0	0	0	1.07957e+06	841994	0	0	No
Phloretin	0.743033	VGEREEWJJVICBM-UHFFFAOYSA-N	O=C(C=1C(O)=CC(O)=CC1O)CCC2=CC=C(O)C=C2	C15H14O5	M275.091T161.412	Flavonoids	275.091	161.412	0	0	0	8.52111e+06	0	0	0	8.14212e+06	No
7-hydroxy-2-(4-hydroxyphenyl)-5-[(2S,3R,4S,5S,6R)-3,4,5-trihydroxy-6-(hydroxymethyl)oxan-2-yl]oxy-2,3-dihydrochromen-4-one	0.742852	MFQIWHVVFBCURA-LKBAIHPRSA-N	O=C1C=2C(OC3OC(CO)C(O)C(O)C3O)=CC(O)=CC2OC(C4=CC=C(O)C=C4)C1	C21H22O10	M457.113T114.522	Flavonoids	457.113	114.522	0	0	0	3.66391e+06	0	0	0	3.67385e+06	No
syringaresinol	0.741277	KOWMJRJXZMEZLD-VGBAVMOLSA-N	OC1=C(OC)C=C(C=C1OC)C2OCC3C(OCC23)C4=CC(OC)=C(O)C(OC)=C4	C22H26O8	M419.168T203.117	Phenylpropanoids	419.168	203.117	0	0	0	489055	0	0	0	0	No
Sinapoylhexoside	0.740342	XRKBRPFTFKKHEF-UHFFFAOYSA-N	O=C(OC1OC(CO)C(O)C(O)C1(O))C=CC=2C=C(OC)C(O)=C(OC)C=2	C17H22O10	M387.202T201.428	Phenylpropanoids	387.202	201.428	0	0	0	812831	0	0	0	763756	No
Hederacoside C	0.740181	RYHDIBJJJRNDSX-PCYDYEHUSA-N	CC1C(C(C(C(O1)OC2C(OC(C(C2O)O)OCC3C(C(C(C(O3)OC(=O)C45CCC(CC4C6=CCC7C8(CCC(C(C8CCC7(C6(CC5)C)C)(C)CO)OC9C(C(C(CO9)O)O)OC1C(C(C(C(O1)C)O)O)O)C)(C)C)O)O)O)CO)O)O)O	C59H96O26	M1221.623T268.784	Terpenoids	1221.62	268.784	0	0	0	1.7653e+06	0	0	0	1.46507e+06	No
Ranaconitine	0.739289	XTSVKUJYTUPYRJ-UHFFFAOYSA-N	CCN1CC2(CCC(C34C2CC(C31)(C5(CC(C6CC4C5(C6OC)O)OC)O)O)OC)OC(=O)C7=CC=CC=C7NC(=O)C	C32H44N2O9	M601.312T184.482	Terpenoids	601.312	184.482	0	0	0	1.35291e+06	0	0	0	1.39061e+06	No
16-Oxo-19-beyeranoic acid	0.737784	KFVUFODCZDRVSS-XCDUIVLNSA-N	C[C@@]12CCC3[C@]4(C)CCC[C@@](C)(C(=O)O)C4CC[C@]3(CC1=O)C2	C20H30O3	M319.226T711.423	Terpenoids	319.226	711.423	0	252726	285325	0	0	0	375267	0	No
gamma-Linolenic acid	0.737126	VZCCETWTMQHEPK-QNEBEIHSSA-N	CCCCC\C=C/C\C=C/C\C=C/CCCCC(O)=O	C18H30O2	M279.232T559.380	Organic acids and derivatives	279.232	559.38	4.198e+06	2.86557e+06	2.11839e+06	2.45824e+06	1.13766e+06	294823	476799	1.98714e+06	No
[3-hydroxy-4-[(2S,3R,4S,5S,6R)-3,4,5-trihydroxy-6-(hydroxymethyl)oxan-2-yl]oxyphenyl]methyl 3,4-dihydroxybenzoate	0.735478	MFOVLHFTNQGRLH-BFMVXSJESA-N	O=C(OCC1=CC=C(OC2OC(CO)C(O)C(O)C2O)C(O)=C1)C3=CC=C(O)C(O)=C3	C20H22O11	M439.121T47.632	Miscellaneous	439.121	47.632	0	0	0	8.99601e+06	0	0	0	8.31415e+06	No
(+)-Alantolactone	0.735309	PXOYOCNNSUAQNS-UHFFFAOYSA-N	CC1CCCC2(C1=CC3C(C2)OC(=O)C3=C)C	C15H20O2	M233.153T453.111	Terpenoids	233.153	453.111	4.7817e+06	5.05205e+06	8.23268e+06	0	2.75129e+06	2.47483e+06	2.77581e+06	0	No
Helenine	0.733918	PXOYOCNNSUAQNS-AGNJHWRGSA-N	O=C1OC2CC3(C(=CC2C1=C)C(C)CCC3)C	C15H20O2	M233.154T354.374	Terpenoids	233.154	354.374	2.81543e+06	2.50154e+06	2.64404e+06	3.92708e+06	1.54309e+06	1.71342e+06	1.20756e+06	4.09768e+06	No
(E)-3-[4-[(2S,3R,4S,5S,6R)-3,4,5-trihydroxy-6-(hydroxymethyl)oxan-2-yl]oxyphenyl]prop-2-enoic acid	0.733478	LJFYQZQUAULRDF-FDGSXQGBSA-N	O=C(O)C=CC1=CC=C(OC2OC(CO)C(O)C(O)C2O)C=C1	C15H18O8	M349.089T45.642	Phenylpropanoids	349.089	45.642	0	0	0	2.67517e+06	0	0	0	3.65259e+06	No
Eurycomalactone	0.73074	OGHYZHNTIINXEO-MGBQOKOWSA-N	CC1C2C(C3C4(C(CC(=O)C3(C1C(=O)O2)C)C(=CC(=O)C4O)C)C)O	C19H24O6	M349.175T193.212	Terpenoids	349.175	193.212	4.30041e+06	3.95579e+06	4.36452e+06	0	5.17893e+06	4.69378e+06	6.18521e+06	460682	No
[(2S,3R,4S,5S,6R)-6-[[(2R,3R,4R,5S,6R)-3,4-dihydroxy-6-(hydroxymethyl)-5-[(2S,3R,4R,5R,6S)-3,4,5-trihydroxy-6-methyloxan-2-yl]oxyoxan-2-yl]oxymethyl]-3,4,5-trihydroxyoxan-2-yl] (1S,2R,4aS,6aS,6bR,9R,10R,11R,12aR)-10,11-dihydroxy-9-(hydroxymethyl)-1,2,6a,6b,9,12a-hexamethyl-2,3,4,5,6,6a,7,8,8a,10,11,12,13,14b-tetradecahydro-1H-picene-4a-carboxylate	0.72867	WYQVAPGDARQUBT-ZKFJACKJSA-N	O=C(OC1OC(COC2OC(CO)C(OC3OC(C)C(O)C(O)C3O)C(O)C2O)C(O)C(O)C1O)C45CCC(C)C(C)C5C6=CCC7C8(C)CC(O)C(O)C(C)(CO)C8CCC7(C)C6(C)CC4	C48H78O19	M959.521T239.233	Terpenoids	959.521	239.233	0	0	0	0	0	0	0	139805	No
{(1R,2S,3R,5R,6R,8S)-3-[(6-O-Benzoyl-beta-D-glucopyranosyl)oxy]-6-hydroxy-8-methyl-9,10-dioxatetracyclo[4.3.1.0~2,5~.0~3,8~]dec-2-yl}methyl benzoate	0.727875	LATYEZNGPQKAIK-BPNOJRQNSA-N	C[C@@]12C[C@]3(O)O[C@H](O1)[C@]4(COC(=O)C5=CC=CC=C5)[C@H]3C[C@]24O[C@@H]6O[C@H](COC(=O)C7=CC=CC=C7)[C@@H](O)[C@H](O)[C@H]6O	C30H32O12	M567.184T265.436	Terpenoids	567.184	265.436	0	0	0	6.23751e+06	0	0	0	6.70681e+06	No
4-[(E)-2-(3,5-dimethoxyphenyl)ethenyl]phenol	0.727219	VLEUZFDZJKSGMX-ONEGZZNKSA-N	COC1=CC(\C=C\C2=CC=C(O)C=C2)=CC(OC)=C1	C16H16O3	M257.117T203.552	Phenols	257.117	203.552	0	0	0	747369	0	0	0	786338	No
Dihydro-8-deoxy-lactucin	0.724857	SNIFBMIPCYBVSS-LMVZTGKYSA-N	CC1C2CCC(=C3C(C2OC1=O)C(=CC3=O)CO)C	C15H18O4	M263.127T163.524	Miscellaneous	263.127	163.524	0	0	0	3.1694e+07	723959	0	0	3.1442e+07	No
Quercetin-3-O-glucose-6''-acetate	0.724651	IGLUNMMNDNWZOA-LNNZMUSMSA-N	CC(=O)OCC(O1)C(O)C(O)C(O)C1OC(C(=O)3)=C(Oc(c4)c(c(O)cc(O)4)3)c(c2)cc(O)c(O)c2	C23H22O13	M507.113T137.800	Flavonoids	507.113	137.8	0	0	0	540892	0	0	0	453732	No
1,7-Dimethyl-7-(4-methyl-3-penten-1-yl)bicyclo[2.2.1]heptan-2-ol	0.724552	SGAYOTORECIFCJ-UHFFFAOYSA-N	CC(C)=CCCC1(C)C2CCC1(C)C(O)C2	C15H26O	M264.232T273.546	Terpenoids	264.232	273.546	0	0	0	409023	0	0	0	508359	No
[(1S,6S,7R)-6-acetyloxy-1-(3-methylbutanoyloxy)spiro[4a,5,6,7a-tetrahydro-1H-cyclopenta[c]pyran-7,2'-oxirane]-4-yl]methyl 3-methylbutanoate	0.723458	PHHROXLDZHUIGO-VKLNETFXSA-N	O=C(OC1CC2C(=COC(OC(=O)CC(C)C)C2C31OC3)COC(=O)CC(C)C)C	C22H32O8	M425.215T672.245	Miscellaneous	425.215	672.245	1.04306e+07	8.03521e+06	9.61372e+06	9.21086e+06	8.279e+06	8.79912e+06	7.69424e+06	1.03828e+07	No
ESTRADIOL	0.721736	VOXZDWNPVJITMN-ZBRFXRBCSA-N	C[C@]12CC[C@H]3[C@@H](CCC4=CC(O)=CC=C34)[C@@H]1CC[C@@H]2O	C18H24O2	M273.184T326.302	Terpenoids	273.184	326.302	0	0	0	1.38767e+06	140516	0	0	1.38665e+06	No
Glabrone	0.721371	COLMVFWKLOZOOP-UHFFFAOYSA-N	CC1(C=CC2=C(O1)C=CC(=C2O)C3=COC4=C(C3=O)C=CC(=C4)O)C	C20H16O5	M337.107T507.317	Flavonoids	337.107	507.317	0	0	0	354505	0	0	0	366096	No
Meperidine	0.719403	XADCESSVHJOZHK-UHFFFAOYSA-N	CCOC(=O)C1(CCN(CC1)C)C2=CC=CC=C2	C15H21NO2	M248.164T368.306	Alkaloids	248.164	368.306	0	0	0	335265	0	0	0	0	No
Praziquantel	0.71891	FSVJFNAIGNNGKK-UHFFFAOYSA-N	c1ccc2c(c1)CCN3C2CN(CC3=O)C(=O)C4CCCCC4	C19H24N2O2	M335.171T774.032	Alkaloids	335.171	774.032	0	0	0	0	0	0	0	405349	No
Lappaconitine hydrobromide	0.717211	CFFYROOPXPKMEQ-UHFFFAOYSA-N	CCN1CC2(CCC(C34C2CC(C31)C5(CC(C6CC4C5(C6OC)O)OC)O)OC)OC(=O)C7=CC=CC=C7NC(=O)C.Br	C32H44N2O8.HBr	M585.316T183.492	Terpenoids	585.316	183.492	0	0	0	5.7636e+06	0	0	0	5.87663e+06	No
2-(4-hydroxyphenyl)-7-[(2S,3R,4S,5S,6R)-3,4,5-trihydroxy-6-(hydroxymethyl)oxan-2-yl]oxy-2,3-dihydrochromen-4-one	0.717101	HJBUYKZTEBZNSH-UZQFATADSA-N	O=C1C2=CC=C(OC3OC(CO)C(O)C(O)C3O)C=C2OC(C4=CC=C(O)C=C4)C1	C21H22O9	M441.117T215.473	Flavonoids	441.117	215.473	0	0	0	858687	0	0	0	1.47067e+06	No
Guan-fu base Y	0.714918	XGTNTUKODZZCGL-UHFFFAOYSA-N	CC(=O)OC1CC2(C)CN3C4CC56CC(=C)C7C(O)C5C(C1)(C24)C3C6(O)C7O	C22H29NO5	M388.211T573.462	Alkaloids	388.211	573.462	0	0	0	723490	0	0	0	687041	No
Sinensetin	0.713388	LKMNXYDUQXAUCZ-UHFFFAOYSA-N	COC1=C(C=C(C=C1)C2=CC(=O)C3=C(C(=C(C=C3O2)OC)OC)OC)OC	C20H20O7	M373.128T410.808	Flavonoids	373.128	410.808	0	0	0	0	0	0	0	254659	No
Benzoylpaeoniflorin	0.713228	LATYEZNGPQKAIK-ZNHABTHLSA-N	CC12CC3(C4CC1(C4(C(O2)O3)COC(=O)C5=CC=CC=C5)OC6C(C(C(C(O6)COC(=O)C7=CC=CC=C7)O)O)O)O	C30H32O12	M602.221T315.788	Terpenoids	602.221	315.788	0	0	0	7.5215e+06	0	0	0	7.50104e+06	No
5,8-Dihydroxy-3,5,8-trimethyl-4a,5,6,7,7a,8,9,9a-octahydroazuleno[6,5-b]furan-2(4H)-one	0.711806	BQDXDGDOYPUUOD-UHFFFAOYSA-N	CC\1=C2/CC3C(CCC3(C)O)C(C)(O)CC2OC1=O	C15H22O4	M267.158T78.798	Terpenoids	267.158	78.7977	0	0	0	1.13885e+07	0	0	0	7.48522e+06	No
Salvianolic acid C	0.711307	GCJWPRRNLSHTRY-VURDRKPISA-N	C1=CC(=C(C=C1CC(C(=O)O)OC(=O)C=CC2=C3C=C(OC3=C(C=C2)O)C4=CC(=C(C=C4)O)O)O)O	C26H20O10	M493.111T46.939	Phenylpropanoids	493.111	46.9391	0	0	0	2.72068e+06	0	0	0	2.6858e+06	No
Asperphenamate_120258	0.708122	CVULDJMCSSACEO-VMPREFPWSA-N	O=C(N[C@@H](CC1=CC=CC=C1)C(OC[C@H](CC2=CC=CC=C2)NC(C3=CC=CC=C3)=O)=O)C4=CC=CC=C4	C32H30N2O4	M507.227T528.708	Miscellaneous	507.227	528.708	0	0	0	133003	0	0	0	0	No
(2R,3S,4S,5R,6R)-2-(hydroxymethyl)-6-[[(2R,3S,4S,5R,6S)-3,4,5-trihydroxy-6-[(2S)-2-[(3S,8R,10R,12R,14R,17S)-12-hydroxy-4,4,8,10,14-pentamethyl-3-[(2R,3R,4S,5S,6R)-3,4,5-trihydroxy-6-(hydroxymethyl)oxan-2-yl]oxy-2,3,5,6,7,9,11,12,13,15,16,17-dodecahydro-1H-cyclopenta[a]phenanthren-17-yl]-6-methylhept-5-en-2-yl]oxyoxan-2-yl]methoxy]oxane-3,4,5-triol	0.707935	ZRBFCAALKKNCJG-DXKQLUIESA-N	OCC1OC(OCC2OC(OC(C)(CCC=C(C)C)C3CCC4(C)C3C(O)CC5C6(C)CCC(OC7OC(CO)C(O)C(O)C7O)C(C)(C)C6CCC54C)C(O)C(O)C2O)C(O)C(O)C1O	C48H82O18	M969.538T359.697	Terpenoids	969.538	359.697	0	0	0	453986	0	0	0	381592	No
Nobiletin	0.706528	MRIAQLRQZPPODS-UHFFFAOYSA-N	COC1=C(C=C(C=C1)C2=CC(=O)C3=C(O2)C(=C(C(=C3OC)OC)OC)OC)OC	C21H22O8	M403.138T372.453	Flavonoids	403.138	372.453	0	0	0	520828	0	0	0	519738	No
5,7-dihydroxy-2-(4-hydroxy-3-methoxyphenyl)-6-(3-methylbut-2-enyl)-2,3-dihydrochromen-4-one	0.704467	GWVGVAPNTKLROZ-UHFFFAOYSA-N	O=C1C2=C(O)C(=C(O)C=C2OC(C3=CC=C(O)C(OC)=C3)C1)CC=C(C)C	C21H22O6	M371.148T335.194	Flavonoids	371.148	335.194	0	0	0	219869	0	0	0	0	No
3-Formylindole	0.703836	OLNJUISKUQQNIM-UHFFFAOYSA-N	c1ccc2c(c1)c(c[nH]2)C=O	C9H7NO	M146.060T133.735	Alkaloids	146.06	133.735	0	0	0	813564	5.06135e+06	0	0	850260	No
7-methoxy-6-(1,2,3-trihydroxy-3-methylbutyl)chromen-2-one	0.70219	PCSZTTAMZGNQNB-UHFFFAOYSA-N	O=C1OC=2C=C(OC)C(=CC2C=C1)C(O)C(O)C(O)(C)C	C15H18O6	M295.117T460.102	Phenylpropanoids	295.117	460.102	0	0	0	1.00339e+06	0	0	0	1.23489e+06	No
Xanthyletin	0.6986	QOTBQNVNUBKJMS-UHFFFAOYSA-N	O=C1OC=2C=C3OC(C=CC3=CC2C=C1)(C)C	C14H12O3	M246.112T62.928	Phenylpropanoids	246.112	62.9284	0	0	0	911011	0	0	0	1.03923e+06	No
8-(2-hydroxy-3-methylbut-3-enyl)-7-methoxychromen-2-one	0.695966	SQSRYWNOKPJENY-UHFFFAOYSA-N	COC1=CC=C2C=CC(=O)OC2=C1CC(O)C(C)=C	C15H16O4	M243.101T411.397	Phenylpropanoids	243.101	411.397	0	0	0	451005	0	245816	0	502961	No
beta-D-Glucopyranoside, (1aR,2S,5S,5aR)-5b-[(benzoyloxy)methyl]tetrahydro-5-hydroxy-2-methyl-2,5-methano-1H-3,4-dioxacyclobuta[cd]pentalen-1a(2H)-yl	0.694885	YKRGDOXKVOZESV-RMNZJSDUSA-N	C[C@@]12C[C@]3(O)O[C@H](O1)[C@]4(COC(=O)C5=CC=CC=C5)[C@H]3C[C@]24O[C@@H]6O[C@H](CO)[C@@H](O)[C@H](O)[C@H]6O	C23H28O11	M481.171T111.176	Terpenoids	481.171	111.176	0	0	0	3.70525e+07	0	0	0	1.22367e+08	No
Cantharidin	0.693637	DHZBEENLJMYSHQ-XCVPVQRUSA-N	CC12C3CCC(C1(C(=O)OC2=O)C)O3	C10H12O4	M197.081T150.682	Terpenoids	197.081	150.682	0	0	0	3.84447e+07	0	0	0	3.95277e+07	No
(3β,5β,9ξ,14ξ,25S)-Spirostan-3-yl 6-deoxy-α-L-mannopyranosyl-(1->4)-[β-D-glucopyranosyl-(1->2)]-β-D-glucopyranoside	0.690714	BCUDKRWNGQAFLF-GYMZVKDOSA-N	OCC1OC(OC2C(O)C(OC3OC(C)C(O)C(O)C3O)C(OC2OC4CCC5(C)C(CCC6C5CCC7(C)C6CC8OC9(OCC(C)CC9)C(C)C87)C4)CO)C(O)C(O)C1O	C45H74O17	M887.497T253.575	Terpenoids	887.497	253.575	0	0	0	336646	0	0	0	300161	No
Tetrandrine	0.690398	WVTKBKWTSCPRNU-KYJUHHDHSA-N	CN1CCC2=CC(=C3C=C2C1CC4=CC=C(C=C4)OC5=C(C=CC(=C5)CC6C7=C(O3)C(=C(C=C7CCN6C)OC)OC)OC)OC	C38H42N2O6	M623.310T158.823	Alkaloids	623.31	158.823	0	0	0	528620	0	0	0	596143	No
Isopropyl 4-Hydroxybenzoate	0.687872	CMHMMKSPYOOVGI-UHFFFAOYSA-N	CC(C)OC(=O)C1=CC=C(C=C1)O	C10H12O3	M181.085T190.834	Phenolic acids	181.085	190.834	0	0	0	0	0	0	0	743458	No
2-[1-hydroxy-1-(4-methoxyphenyl)propan-2-yl]oxy-6-(hydroxymethyl)oxane-3,4,5-triol	0.687419	JYWSARFDLXXOHT-UHFFFAOYSA-N	OCC1OC(OC(C)C(O)C2=CC=C(OC)C=C2)C(O)C(O)C1O	C16H24O8	M383.115T33.432	Organooxygen compounds	383.115	33.4324	2.95056e+06	1.62835e+06	3.9137e+06	5.02235e+06	1.34073e+06	0	4.60598e+06	4.32199e+06	No
Flavone base + 2O, 1MeO, C-Hex	0.685733	ABRULANJVVJLFI-UHFFFAOYSA-N	O=C1C=C(OC=2C=C(OC)C(=C(O)C1=2)C3OC(CO)C(O)C(O)C3(O))C4=CC=C(O)C=C4	C22H22O10	M447.128T50.241	Flavonoids	447.128	50.2409	0	0	0	1.04327e+07	0	0	0	1.01569e+07	No
Kaempferol-3-O-rhamnoside-7-O-rhamnoside	0.683346	PUPKKEQDLNREIM-KPQJDSDZSA-N	C[C@@H]1O[C@@H](OC2=CC(O)=C3C(=O)C(O[C@@H]4O[C@@H](C)[C@H](O)[C@H](O)[C@H]4O)=C(OC3=C2)C2=CC=C(O)C=C2)[C@H](O)[C@@H](O)[C@H]1O	C27H30O14	M579.170T127.954	Flavonoids	579.17	127.954	0	0	0	0	0	0	0	988832	No
[(2R,3S,4S,5R,6S)-3,4,5-trihydroxy-6-(4-hydroxyphenoxy)oxan-2-yl]methyl (E)-3-(3,4-dihydroxyphenyl)prop-2-enoate	0.682207	OONDLKCAZJZRCW-CTPWMPFQSA-N	O=C(OCC1OC(OC2=CC=C(O)C=C2)C(O)C(O)C1O)C=CC3=CC=C(O)C(O)=C3	C21H22O10	M457.110T140.349	Phenylpropanoids	457.11	140.349	0	0	0	2.54229e+07	0	0	0	2.58766e+07	No
Ligustilide	0.678667	IQVQXVFMNOFTMU-FLIBITNWSA-N	CCCC=C1C2=C(C=CCC2)C(=O)O1	C12H14O2	M191.106T52.302	Dihydrofurans	191.106	52.3017	0	0	0	0	0	0	0	3.72741e+06	No
[(1S,3R,5R,6S,8S)-3-{[(2S,3R,4S,5S,6R)-6-[(benzoyloxy)methyl]-3,4,5-trihydroxyoxan-2-yl]oxy}-6-hydroxy-8-methyl-9,10-dioxatetracyclo[4.3.1.0²,⁵.0³,⁸]decan-2-yl]methyl benzoate	0.669282	LATYEZNGPQKAIK-BRVOSZROSA-N	O=C(OCC1OC(OC23CC4C5(O)OC(OC2(C)C5)C43COC(=O)C=6C=CC=CC6)C(O)C(O)C1O)C=7C=CC=CC7	C30H32O12	M585.197T217.627	Terpenoids	585.197	217.627	0	0	0	487035	0	0	0	510370	No
3-O-Acetyldiosgenin	0.668514	CZCROZIJKBXZDP-YYQHPOQZSA-N	CC(=O)OC1CC[C@@]2(C)C(=CCC3C4CC5O[C@]6(CCC(C)CO6)C(C)C5[C@@]4(C)CCC32)C1	C29H44O4	M457.336T701.003	Terpenoids	457.336	701.003	0	0	0	321629	0	0	0	0	No
Farrerol	0.667864	DYHOLQACRGJEHX-UHFFFAOYSA-N	CC1=C(C(=C2C(=C1O)C(=O)CC(O2)C3=CC=C(C=C3)O)C)O	C17H16O5	M301.118T195.128	Flavonoids	301.118	195.128	3.04831e+06	2.57274e+06	3.00307e+06	6.30751e+06	1.76176e+06	1.58873e+06	1.62176e+06	5.9031e+06	No
reynosin	0.66765	FKBUODICGDOIGB-PFFFPCNUSA-N	O=C1OC2C(C1=C)CCC3(C)C(O)CCC(=C)C23	C15H20O3	M266.172T768.654	Terpenoids	266.172	768.654	0	0	0	0	0	755022	0	519792	No
Astilbin	0.664377	ZROGCCBNZBKLEL-MPRHSVQHSA-N	CC1C(C(C(C(O1)OC2C(OC3=CC(=CC(=C3C2=O)O)O)C4=CC(=C(C=C4)O)O)O)O)O	C21H22O11	M451.123T104.517	Flavonoids	451.123	104.517	0	0	0	1.96021e+08	0	0	0	1.95925e+08	No
Senkyunolide A	0.662819	ZPIKVDODKLJKIN-NSHDSACASA-N	CCCCC1C2=C(C=CCC2)C(=O)O1	C12H16O2	M193.122T396.414	Miscellaneous	193.122	396.414	0	0	0	1.20261e+06	0	0	0	1.44412e+06	No
3-Aminoisobutyric acid	0.661636	QCHPKSFMDHPSNR-UHFFFAOYSA-N	CC(CN)C(=O)O	C4H9NO2	M104.070T956.562	Amino acid derivatives	104.07	956.562	0	0	0	2.44723e+06	766154	0	0	880161	No
Columbianadin	0.660973	JRIBPWOXWIRQOQ-GHAIFCDISA-N	CC=C(C)C(=O)OC(C)(C)C1CC2=C(O1)C=CC3=C2OC(=O)C=C3	C19H20O5	M329.138T225.375	Phenylpropanoids	329.138	225.375	0	0	0	960099	0	0	0	956807	No
(+/-)-Jasmonic acid	0.66036	ZNJFBWYDHIGLCU-UHFFFAOYSA-N	CCC=CCC1C(CCC1=O)CC(=O)O	C12H18O3	M211.133T95.455	Fatty acids	211.133	95.4551	0	0	0	1.57078e+06	0	0	0	1.38713e+06	No
Hyoscyamine	0.65881	RKUNBYITZUJHSG-FXUDXRNXSA-N	O=C(OC1CC2N(C)C(CC2)C1)C(C=3C=CC=CC3)CO	C17H23NO3	M290.175T221.153	Alkaloids	290.175	221.153	0	0	0	522347	0	0	0	572994	No
(2R,3S,4S,5R,6R)-5-[(2S,3R,4R)-3,4-dihydroxy-4-(hydroxymethyl)oxolan-2-yl]oxy-2-(hydroxymethyl)-6-(2-phenylethoxy)oxane-3,4-diol	0.656278	UWKRNCNWJVCHGZ-DERWZFJFSA-N	OCC1OC(OCCC=2C=CC=CC2)C(OC3OCC(O)(CO)C3O)C(O)C1O	C19H28O10	M434.201T79.541	Miscellaneous	434.201	79.5408	0	0	0	1.15153e+07	0	0	0	1.31838e+07	No
Progesterone	0.655406	RJKFOVLPORLFTN-LEKSSAKUSA-N	CC(=O)[C@H]1CC[C@H]2[C@@H]3CCC4=CC(=O)CC[C@]4(C)[C@H]3CC[C@]12C	C21H30O2	M315.232T903.308	Terpenoids	315.232	903.308	0	0	0	2.10376e+07	0	0	0	3.31755e+07	No
(1S,2R,4aS,6aS,6bR,10S,12aR)-10-hydroxy-1,2,6a,6b,9,9,12a-heptamethyl-2,3,4,5,6,6a,7,8,8a,10,11,12,13,14b-tetradecahydro-1H-picene-4a-carboxylic acid	0.65182	WCGUUGGRBIKTOS-POPPTPIPSA-N	O=C(O)C12CCC(C)C(C)C2C3=CCC4C5(C)CCC(O)C(C)(C)C5CCC4(C)C3(C)CC1	C30H48O3	M457.368T303.310	Terpenoids	457.368	303.31	0	0	0	270476	0	0	0	277795	No
Neoruscogenin	0.651303	ALTRINCJVPIQNK-NHIXJPGBSA-N	CC1C2C(CC3C2(CCC4C3CC=C5C4(C(CC(C5)O)O)C)C)OC16CCC(=C)CO6	C27H40O4	M429.299T376.752	Steroids	429.299	376.752	0	0	0	132204	0	0	0	179152	No
3-{(E)-2-[(1R,4aS,5R,6R,8aR)-6-Hydroxy-5-(hydroxymethyl)-5,8a-dimethyl-2-methylenedecahydro-1-naphthalenyl]vinyl}-2(5H)-furanone	0.649579	XMJAJFVLHDIEHF-CRBRZBHVSA-N	C[C@@]1(CO)[C@H](O)CC[C@]2(C)[C@@H]1CCC(=C)[C@H]2\C=C\C3=C\COC3=O	C20H28O4	M333.206T312.378	Terpenoids	333.206	312.378	646908	792156	634937	176962	590390	665295	748319	0	No
(6R)-4-Methoxy-6-[(E)-2-phenylvinyl]-5,6-dihydro-2H-pyran-2-one	0.649348	XEAQIWGXBXCYFX-GUOLPTJISA-N	CO/C1=C/C(=O)O[C@H](C1)\C=C\C2=CC=CC=C2	C14H14O3	M231.101T244.274	Phenols	231.101	244.274	0	0	0	0	2.68971e+06	2.73338e+06	3.15247e+06	0	No
Oleanane -4H, + 2O	0.647877	VNGUCOGHCJHFID-UHFFFAOYSA-N	OCC2(C)(C(O)CCC3(C)(C4CC=C1C5CC(C=CC5(C)(CCC1(C)C4(C)(CCC23)))(C)C))	C30H48O2	M441.372T207.731	Terpenoids	441.372	207.731	0	0	0	1.55483e+06	0	0	0	1.5535e+06	No
Gracillin	0.645572	YQEMAEKYNNOCBY-IEMDQPGHSA-N	CC1CCC2(C(C3C(O2)CC4C3(CCC5C4CC=C6C5(CCC(C6)OC7C(C(C(C(O7)CO)O)OC8C(C(C(C(O8)CO)O)O)O)OC9C(C(C(C(O9)C)O)O)O)C)C)C)OC1	C45H72O17	M885.483T251.214	Terpenoids	885.483	251.214	0	0	0	394198	0	0	0	357102	No
Myricitrin	0.645411	DCYOADKBABEMIQ-OWMUPTOHSA-N	Oc(c4)cc(O1)c(c(O)4)C(=O)C(O[C@H](O3)[C@H](O)[C@H](O)[C@@H](O)[C@H](C)3)=C1c(c2)cc(O)c(O)c(O)2	C21H20O12	M465.103T108.727	Flavonoids	465.103	108.727	0	0	0	3.2832e+06	0	0	0	3.31635e+06	No
Galanthamine HBr	0.641932	QORVDGQLPPAFRS-UHFFFAOYSA-N	Br.OC1C=CC23C4=C(OC2C1)C(OC)=CC=C4CN(C)CC3	C17H22BrNO3	M390.062T201.094	Miscellaneous	390.062	201.094	0	0	0	471514	0	0	0	518879	No
Tetrahydrocoptisine	0.641829	UXYJCYXWJGAKQY-UHFFFAOYSA-N	C1CN2CC3=C(CC2C4=CC5=C(C=C41)OCO5)C=CC6=C3OCO6	C19H17NO4	M324.122T282.332	Alkaloids	324.122	282.332	0	0	0	442188	0	0	0	455054	No
Jatrorrhizine hydrochloride	0.640747	JKMUUZMCSNHBAX-UHFFFAOYSA-N	COC1=C(C2=C[N+]3=C(C=C2C=C1)C4=CC(=C(C=C4CC3)O)OC)OC.[Cl-]	C20H20NO4+.Cl-	M337.128T193.243	Alkaloids	337.128	193.243	0	0	0	249190	0	0	0	216298	No
DIGOXIGENIN	0.633238	SHIBSTMRCDJXLN-KCZCNTNESA-N	O=C1OCC(=C1)C2CCC3(O)C4CCC5CC(O)CCC5(C)C4CC(O)C23C	C23H34O5	M391.251T699.231	Terpenoids	391.251	699.231	0	0	0	1.05933e+07	0	0	0	1.04719e+07	No
14-(hydroxymethyl)-5,9-dimethyl-15-oxapentacyclo[11.3.1.0¹,¹⁰.0⁴,⁹.0¹⁴,¹⁶]heptadecane-5-carboxylic acid	0.632634	VUKHFRDPHIDEAW-UHFFFAOYSA-N	O=C(O)C1(C)CCCC2(C)C1CCC34CC(CCC23)C5(OC54)CO	C20H30O4	M352.246T408.716	Terpenoids	352.246	408.716	447993	668472	486353	171279	485712	253304	0	156211	No
Dehydrodiisoeugenol	0.631814	ITDOFWOJEDZPCF-UHFFFAOYSA-N	CC=CC1=CC2=C(C(=C1)OC)OC(C2C)C3=CC(=C(C=C3)O)OC	C20H22O4	M327.159T237.059	Lignans	327.159	237.059	0	0	0	332662	0	0	0	167344	No
3,19-Dihydroxyurs-12-ene-23,28-dioic acid	0.631194	UIEGOKVPCRANSU-UHFFFAOYSA-N	CC1CCC2(CCC3(C)\C(=C/CC4C5(C)CCC(O)C(C)(C5CCC34C)C(O)=O)C2C1(C)O)C(O)=O	C30H46O6	M503.336T229.209	Terpenoids	503.336	229.209	0	0	0	213815	0	0	0	242482	No
Corosolic acid	0.631055	HFGSQOYIOKBQOW-ZSDYHTTISA-N	CC1CCC2(CCC3(C(=CCC4C3(CCC5C4(CC(C(C5(C)C)O)O)C)C)C2C1C)C)C(=O)O	C30H48O4	M473.365T608.058	Terpenoids	473.365	608.058	0	0	0	1.7913e+06	0	0	0	1.92643e+06	No
(-)-Syringaresinol di-O-glucoside	0.628919	FFDULTAFAQRACT-NYYYOYJKSA-N	COC1=CC(=CC(=C1OC2C(C(C(C(O2)CO)O)O)O)OC)C3C4COC(C4CO3)C5=CC(=C(C(=C5)OC)OC6C(C(C(C(O6)CO)O)O)O)OC	C34H46O18	M760.303T115.156	Phenylpropanoids	760.303	115.156	0	0	0	4.48942e+06	0	0	0	5.04757e+06	No
Phlorizin	0.628283	IOUVKUPGCMBWBT-QNDFHXLGSA-N	C1=CC(=CC=C1CCC(=O)C2=C(C=C(C=C2OC3C(C(C(C(O3)CO)O)O)O)O)O)O	C21H24O10	M437.142T123.723	Flavonoids	437.142	123.723	0	0	0	414930	0	0	0	0	No
5,7-dihydroxy-2-(4-hydroxyphenyl)-6-[3,4,5-trihydroxy-6-(hydroxymethyl)oxan-2-yl]-4H-chromen-4-one	0.627222	MYXNWGACZJSMBT-UHFFFAOYSA-N	O=C1C=C(OC2=CC(O)=C(C(O)=C12)C3OC(CO)C(O)C(O)C3(O))C4=CC=C(O)C=C4	C21H20O10	M433.112T85.951	Flavonoids	433.112	85.9514	0	0	0	0	0	0	0	345799	No
Schaftoside	0.626606	MMDUKUSNQNWVET-WMRYYKKOSA-N	C1C(C(C(C(O1)C2=C3C(=C(C(=C2O)C4C(C(C(C(O4)CO)O)O)O)O)C(=O)C=C(O3)C5=CC=C(C=C5)O)O)O)O	C26H28O14	M565.153T50.241	Flavonoids	565.153	50.2409	0	0	0	4.02736e+06	0	0	0	3.3506e+06	No
(2R,3S,4S,5R,6R)-2-[[(2R,3R,4R,5S)-3,4-dihydroxy-5-(hydroxymethyl)oxolan-2-yl]oxymethyl]-6-[(2E)-3,7-dimethylocta-2,6-dienoxy]oxane-3,4,5-triol	0.626172	AWDKYYYAAQQLEF-XRSPUIAPSA-N	OCC1OC(OCC2OC(OCC=C(C)CCC=C(C)C)C(O)C(O)C2O)C(O)C1O	C21H36O10	M471.217T215.746	Miscellaneous	471.217	215.746	1.65812e+06	1.00807e+06	0	3.81013e+06	0	1.70453e+06	1.25741e+06	4.32889e+06	No
(2R)-2-[(E)-3-[3-[(1R)-1-carboxy-2-(3,4-dihydroxyphenyl)ethoxy]carbonyl-2-(3,4-dihydroxyphenyl)-7-hydroxy-2,3-dihydro-1-benzofuran-4-yl]prop-2-enoyl]oxy-3-(3,4-dihydroxyphenyl)propanoic acid	0.626077	SNKFFCBZYFGCQN-FTNWOIIGSA-N	O=C(OC(C(=O)O)CC1=CC=C(O)C(O)=C1)C=CC2=CC=C(O)C=3OC(C4=CC=C(O)C(O)=C4)C(C(=O)OC(C(=O)O)CC5=CC=C(O)C(O)=C5)C23	C36H30O16	M736.188T124.780	Phenylpropanoids	736.188	124.78	0	0	0	3.17474e+06	0	0	0	2.52262e+06	No
aschantin	0.625622	ONDWGDNAFRAXCN-VUEDXXQZSA-N	O(C=1C=C(C=C(OC)C1OC)C2OCC3C(OCC23)C4=CC=C5OCOC5=C4)C	C22H24O7	M423.144T338.274	Phenylpropanoids	423.144	338.274	0	0	0	470612	0	0	0	429294	No
(1S,3R,4S,5R)-1,3,5-Trihydroxy-4-{[(2E)-3-(4-hydroxyphenyl)-2-propenoyl]oxy}cyclohexanecarboxylic acid	0.623654	XWRHBGVVCOSNKO-OTCYKTEZSA-N	O[C@@H]1C[C@@](O)(C[C@@H](O)[C@H]1OC(=O)/C=C/C2=CC=C(O)C=C2)C(O)=O	C16H18O8	M339.107T175.492	Phenylpropanoids	339.107	175.492	0	0	0	3.27785e+06	0	0	0	4.2896e+06	No
monolinolein	0.620998	WECGLUPZRHILCT-HZJYTTRNSA-N	O=C(OCC(O)CO)CCCCCCCC=CCC=CCCCCC	C21H38O4	M355.281T729.512	Phospholipid	355.281	729.512	0	0	0	999228	0	0	0	1.00164e+06	No
picein	0.619608	GOZCEKPKECLKNO-RKQHYHRCSA-N	O=C(C1=CC=C(OC2OC(CO)C(O)C(O)C2O)C=C1)C	C14H18O7	M321.097T89.638	Phenols	321.097	89.6379	0	0	0	625664	0	0	0	943630	No
Flavanone	0.619081	ZONYXWQDUYMKFB-UHFFFAOYNA-N	O=C1CC(OC2=CC=CC=C12)C1=CC=CC=C1	C15H12O2	M225.091T421.119	Flavonoids	225.091	421.119	0	0	0	261346	0	0	0	278522	No
Cyclosporin A	0.617497	PMATZTZNYRCHOR-IMVLJIQESA-N	CCC1NC(=O)C(C(O)C(C)C\C=C\C)N(C)C(=O)C(C(C)C)N(C)C(=O)C(CC(C)C)N(C)C(=O)C(CC(C)C)N(C)C(=O)C(C)NC(=O)C(C)NC(=O)C(CC(C)C)N(C)C(=O)C(NC(=O)C(CC(C)C)N(C)C(=O)CN(C)C1=O)C(C)C	C62H111N11O12	M1202.857T902.277	Miscellaneous	1202.86	902.277	6.66986e+06	1.07458e+07	3.32917e+06	0	4.46432e+06	1.10486e+07	1.06174e+07	0	No
Flavone base + 3O, C-Hex-dHex	0.613493	LYGPBZVKGHHTIE-UHFFFAOYSA-N	O=C1C=C(OC2=C1C(O)=CC(O)=C2C4OC(CO)C(O)C(O)C4(OC3OC(C)C(O)C(O)C3(O)))C5=CC=C(O)C=C5	C27H30O14	M579.170T109.049	Flavonoids	579.17	109.049	0	0	0	3.97723e+06	0	0	0	4.46223e+06	No
[(2R,3S,4S,5R,6R)-6-[(2S,3S,4S,5R)-3,4-dihydroxy-2,5-bis(hydroxymethyl)oxolan-2-yl]oxy-3,4,5-trihydroxyoxan-2-yl]methyl (E)-3-(4-hydroxy-3,5-dimethoxyphenyl)prop-2-enoate	0.612369	DJBWDHVUJCXYBH-IBVGEFGBSA-N	O=C(OCC1OC(OC2(OC(CO)C(O)C2O)CO)C(O)C(O)C1O)C=CC3=CC(OC)=C(O)C(OC)=C3	C23H32O15	M549.174T272.526	Phenylpropanoids	549.174	272.526	0	0	0	801094	0	0	0	997802	No
Bixin	0.608324	RAFGELQLHMBRHD-IFNPSABLSA-N	O=C(O)C=CC(=CC=CC(=CC=CC=C(C=CC=C(C=CC(=O)OC)C)C)C)C	C25H30O4	M395.219T675.552	Carotenoids	395.219	675.552	0	0	0	0	0	0	0	259420	No
acanthoside B	0.608117	WEKCEGQSIIQPAQ-IRBNZIFYSA-N	OC1=C(OC)C=C(C=C1OC)C2OCC3C(OCC23)C4=CC(OC)=C(OC5OC(CO)C(O)C(O)C5O)C(OC)=C4	C28H36O13	M603.204T147.157	Phenylpropanoids	603.204	147.157	0	0	0	2.2449e+06	0	0	0	2.76773e+06	No
rhodioloside	0.604126	ILRCGYURZSFMEG-RKQHYHRCSA-N	OC1=CC=C(C=C1)CCOC2OC(CO)C(O)C(O)C2O	C14H20O7	M323.112T265.753	Phenols	323.112	265.753	0	0	0	501806	0	0	0	602199	No
alpinetin	0.60287	QQQCWVDPMPFUGF-UHFFFAOYSA-N	O=C1C=2C(OC)=CC(O)=CC2OC(C=3C=CC=CC3)C1	C16H14O4	M271.096T490.147	Flavonoids	271.096	490.147	0	0	0	6.17935e+06	0	154963	0	6.10955e+06	No
2-Hydroxycinnamic acid, predominantly trans	0.602421	PMOWTIHVNWZYFI-AATRIKPKSA-N	OC(=O)C=Cc(c1)c(O)ccc1	C9H8O3	M165.054T36.600	Phenylpropanoids	165.054	36.6	2.6712e+08	2.68345e+08	2.7701e+08	1.18329e+07	1.86153e+08	1.93339e+08	1.82996e+08	1.04534e+07	No
