# Supplementary material for: Deciphering the mechanism of PSORI-CM02 in suppressing keratinocyte proliferation through the mTOR/HK2/glycolysis axis
Source: Front Pharmacol. 2023 Apr 7;14:1152347. doi: 10.3389/fphar.2023.1152347 (PMC10119413; doi:10.3389/fphar.2023.1152347)
Supplement: Supplementary file 2 [file Table1.XLSX]

## Sheet: Sheet1
Number	Name	Sequence (5' -> 3')	Primerbank IDs
1	H-MCT1-F	AGGTCCAGTTGGATACACCCC	115583684c1
2	H-MCT1-R	GCATAAGAGAAGCCGATGGAAAT
3	H-MCT4-F	AGGTATCCTTGAGACGGTCAG	319996638c1
4	H-MCT4-R	CAAGCAGGTTAGTGATGCCG
5	H-GLUT1-F	GGCCAAGAGTGTGCTAAAGAA	166795298c1
6	H-GLUT1-R	ACAGCGTTGATGCCAGACAG
7	H-HK2-F	GAGCCACCACTCACCCTACT	40806188c1
8	H-HK2-R	CCAGGCATTCGGCAATGTG
9	H-Ki67-F	ACGCCTGGTTACTATCAAAAGG	225543213c1
10	H-Ki67-R	CAGACCCATTTACTTGTGTTGGA
11	H-GAPDH-F	TGTGGGCATCAATGGATTTGG	126273608c1
12	H-GAPDH-R	ACACCATGTATTCCGGGTCAAT
13	H-B-Actin-F	CATGTACGTTGCTATCCAGGC	4501885a1
14	H-B-Actin-R	CTCCTTAATGTCACGCACGAT
